# Supplementary material for: Molecular mechanism of activation-triggered subunit exchange in Ca2+/calmodulin-dependent protein kinase II
Source: eLife. 2016 Mar 7;5:e13405. doi: 10.7554/eLife.13405 (PMC4859805; doi:10.7554/eLife.13405)
Supplement: Supplementary file 2. — DOI: http://dx.doi.org/10.7554/eLife.13405.026 [file elife-13405-supp2.zip]

Archive with 1 entries (1 files):
- Supplemental_file_2.pdb
