# Supplementary material for: Molecular mechanism of activation-triggered subunit exchange in Ca2+/calmodulin-dependent protein kinase II
Source: eLife. 2016 Mar 7;5:e13405. doi: 10.7554/eLife.13405 (PMC4859805; doi:10.7554/eLife.13405)
Supplement: Supplementary file 2. — DOI: http://dx.doi.org/10.7554/eLife.13405.026 [file elife-13405-supp2.zip › Supplemental_file_2.pdb]

ATOM      1  N   HIS A 332     -80.036  26.342 -71.103  1.00158.31           N  
ANISOU    1  N   HIS A 332    20650  19831  19668  -3422    390    829       N  
ATOM      2  CA  HIS A 332     -80.635  25.045 -71.389  1.00161.76           C  
ANISOU    2  CA  HIS A 332    20961  20680  19820  -3206    351   1032       C  
ATOM      3  C   HIS A 332     -80.519  24.701 -72.865  1.00164.07           C  
ANISOU    3  C   HIS A 332    21366  20955  20018  -3361    534   1368       C  
ATOM      4  O   HIS A 332     -81.045  25.415 -73.717  1.00168.70           O  
ANISOU    4  O   HIS A 332    22269  21237  20592  -3357    616   1635       O  
ATOM      5  CB  HIS A 332     -82.107  25.025 -70.980  1.00167.07           C  
ANISOU    5  CB  HIS A 332    21745  21415  20321  -2787    195   1146       C  
ATOM      6  CG  HIS A 332     -82.479  26.092 -70.001  1.00174.82           C  
ANISOU    6  CG  HIS A 332    22841  22173  21410  -2608     88    902       C  
ATOM      7  CD2 HIS A 332     -83.266  27.185 -70.132  1.00178.46           C  
ANISOU    7  CD2 HIS A 332    23609  22263  21936  -2428     62    965       C  
ATOM      8  ND1 HIS A 332     -82.026  26.100 -68.699  1.00176.38           N  
ANISOU    8  ND1 HIS A 332    22842  22532  21644  -2558    -33    517       N  
ATOM      9  CE1 HIS A 332     -82.516  27.154 -68.072  1.00179.39           C  
ANISOU    9  CE1 HIS A 332    23405  22657  22097  -2354   -123    329       C  
ATOM     10  NE2 HIS A 332     -83.273  27.829 -68.919  1.00180.11           N  
ANISOU   10  NE2 HIS A 332    23803  22408  22223  -2266    -69    593       N  
ATOM     11  N   THR A 333     -79.835  23.601 -73.168  1.00158.78           N  
ANISOU   11  N   THR A 333    20451  20620  19258  -3462    582   1348       N  
ATOM     12  CA  THR A 333     -79.712  23.119 -74.536  1.00151.18           C  
ANISOU   12  CA  THR A 333    19574  19724  18142  -3552    741   1617       C  
ATOM     13  C   THR A 333     -80.073  21.643 -74.568  1.00134.96           C  
ANISOU   13  C   THR A 333    17353  18053  15873  -3337    593   1645       C  
ATOM     14  O   THR A 333     -79.547  20.854 -73.776  1.00125.28           O  
ANISOU   14  O   THR A 333    15838  17088  14676  -3313    487   1414       O  
ATOM     15  CB  THR A 333     -78.298  23.334 -75.090  1.00153.17           C  
ANISOU   15  CB  THR A 333    19701  19972  18524  -3935    997   1545       C  
ATOM     16  CG2 THR A 333     -78.278  23.110 -76.597  1.00146.86           C  
ANISOU   16  CG2 THR A 333    19073  19211  17517  -4002   1204   1858       C  
ATOM     17  OG1 THR A 333     -77.876  24.675 -74.814  1.00159.40           O  
ANISOU   17  OG1 THR A 333    20596  20378  19589  -4187   1089   1472       O  
ATOM     18  N   ILE A 334     -80.976  21.277 -75.473  1.00122.78           N  
ANISOU   18  N   ILE A 334    16003  16521  14125  -3179    555   1927       N  
ATOM     19  CA  ILE A 334     -81.400  19.896 -75.668  1.00107.40           C  
ANISOU   19  CA  ILE A 334    13944  14865  11999  -3002    386   1978       C  
ATOM     20  C   ILE A 334     -80.838  19.437 -77.004  1.00 93.81           C  
ANISOU   20  C   ILE A 334    12294  13225  10124  -3104    535   2069       C  
ATOM     21  O   ILE A 334     -81.205  19.973 -78.056  1.00 92.49           O  
ANISOU   21  O   ILE A 334    12404  12909   9829  -3116    646   2308       O  
ATOM     22  CB  ILE A 334     -82.930  19.746 -75.629  1.00 95.50           C  
ANISOU   22  CB  ILE A 334    12559  13346  10379  -2732    178   2193       C  
ATOM     23  CG1 ILE A 334     -83.500  20.162 -74.268  1.00 99.49           C  
ANISOU   23  CG1 ILE A 334    12964  13850  10990  -2588     59   2090       C  
ATOM     24  CG2 ILE A 334     -83.325  18.309 -75.923  1.00 78.48           C  
ANISOU   24  CG2 ILE A 334    10298  11438   8083  -2612    -15   2255       C  
ATOM     25  CD1 ILE A 334     -83.729  21.656 -74.093  1.00105.02           C  
ANISOU   25  CD1 ILE A 334    13872  14226  11805  -2580    152   2087       C  
ATOM     26  N   ILE A 335     -79.938  18.460 -76.964  1.00 89.21           N  
ANISOU   26  N   ILE A 335    11471  12893   9533  -3146    536   1874       N  
ATOM     27  CA  ILE A 335     -79.271  17.944 -78.154  1.00 85.95           C  
ANISOU   27  CA  ILE A 335    11078  12626   8953  -3202    691   1888       C  
ATOM     28  C   ILE A 335     -79.764  16.524 -78.372  1.00 90.76           C  
ANISOU   28  C   ILE A 335    11656  13419   9409  -2968    427   1870       C  
ATOM     29  O   ILE A 335     -79.976  15.787 -77.409  1.00 90.27           O  
ANISOU   29  O   ILE A 335    11419  13436   9442  -2858    189   1760       O  
ATOM     30  CB  ILE A 335     -77.738  17.980 -78.004  1.00 73.47           C  
ANISOU   30  CB  ILE A 335     9216  11196   7503  -3421    911   1638       C  
ATOM     31  CG1 ILE A 335     -77.270  19.366 -77.550  1.00 85.40           C  
ANISOU   31  CG1 ILE A 335    10720  12478   9249  -3695   1103   1620       C  
ATOM     32  CG2 ILE A 335     -77.056  17.578 -79.302  1.00 72.57           C  
ANISOU   32  CG2 ILE A 335     9118  11276   7179  -3459   1132   1663       C  
ATOM     33  CD1 ILE A 335     -77.173  19.520 -76.047  1.00 90.12           C  
ANISOU   33  CD1 ILE A 335    11113  13048  10081  -3685    921   1377       C  
ATOM     34  N   GLU A 336     -79.971  16.146 -79.624  1.00 90.95           N  
ANISOU   34  N   GLU A 336    11869  13498   9191  -2890    452   1987       N  
ATOM     35  CA  GLU A 336     -80.413  14.802 -79.952  1.00 78.77           C  
ANISOU   35  CA  GLU A 336    10330  12080   7518  -2681    172   1940       C  
ATOM     36  C   GLU A 336     -79.410  14.162 -80.893  1.00 88.48           C  
ANISOU   36  C   GLU A 336    11524  13520   8575  -2656    311   1769       C  
ATOM     37  O   GLU A 336     -78.917  14.813 -81.818  1.00 83.79           O  
ANISOU   37  O   GLU A 336    11045  12974   7818  -2757    617   1844       O  
ATOM     38  CB  GLU A 336     -81.797  14.826 -80.590  1.00 72.49           C  
ANISOU   38  CB  GLU A 336     9804  11172   6566  -2542    -21   2197       C  
ATOM     39  CG  GLU A 336     -82.869  15.378 -79.677  1.00 87.63           C  
ANISOU   39  CG  GLU A 336    11717  12940   8638  -2511   -164   2355       C  
ATOM     40  CD  GLU A 336     -84.161  15.653 -80.408  1.00120.08           C  
ANISOU   40  CD  GLU A 336    16071  16955  12601  -2380   -308   2617       C  
ATOM     41  OE1 GLU A 336     -84.125  15.796 -81.650  1.00130.94           O  
ANISOU   41  OE1 GLU A 336    17680  18333  13738  -2351   -229   2708       O  
ATOM     42  OE2 GLU A 336     -85.213  15.724 -79.739  1.00132.00           O1-
ANISOU   42  OE2 GLU A 336    17523  18419  14213  -2290   -501   2732       O1-
ATOM     43  N   GLU A 337     -79.095  12.889 -80.664  1.00102.74           N  
ANISOU   43  N   GLU A 337    13174  15457  10406  -2510     93   1545       N  
ATOM     44  CA  GLU A 337     -78.220  12.203 -81.612  1.00114.01           C  
ANISOU   44  CA  GLU A 337    14576  17102  11639  -2408    196   1343       C  
ATOM     45  C   GLU A 337     -78.735  10.804 -81.900  1.00129.47           C  
ANISOU   45  C   GLU A 337    16620  19056  13516  -2153   -193   1232       C  
ATOM     46  O   GLU A 337     -78.849   9.978 -80.991  1.00129.13           O  
ANISOU   46  O   GLU A 337    16437  18950  13675  -2082   -484   1135       O  
ATOM     47  CB  GLU A 337     -76.783  12.150 -81.101  1.00108.34           C  
ANISOU   47  CB  GLU A 337    13513  16581  11070  -2490    400   1072       C  
ATOM     48  CG  GLU A 337     -76.656  12.029 -79.600  1.00101.25           C  
ANISOU   48  CG  GLU A 337    12371  15620  10481  -2532    224    973       C  
ATOM     49  CD  GLU A 337     -75.221  11.903 -79.161  1.00106.28           C  
ANISOU   49  CD  GLU A 337    12646  16481  11253  -2580    375    676       C  
ATOM     50  OE1 GLU A 337     -74.578  10.894 -79.519  1.00113.35           O  
ANISOU   50  OE1 GLU A 337    13427  17562  12079  -2381    305    442       O  
ATOM     51  OE2 GLU A 337     -74.738  12.818 -78.465  1.00100.65           O1-
ANISOU   51  OE2 GLU A 337    11759  15757  10726  -2801    544    656       O1-
ATOM     52  N   ASP A 338     -79.026  10.543 -83.170  1.00141.81           N  
ANISOU   52  N   ASP A 338    18428  20676  14776  -2019   -211   1249       N  
ATOM     53  CA  ASP A 338     -79.288   9.200 -83.662  1.00152.25           C  
ANISOU   53  CA  ASP A 338    19850  22001  15998  -1768   -567   1061       C  
ATOM     54  C   ASP A 338     -77.991   8.643 -84.229  1.00165.71           C  
ANISOU   54  C   ASP A 338    21437  23973  17552  -1616   -391    723       C  
ATOM     55  O   ASP A 338     -77.354   9.291 -85.066  1.00170.22           O  
ANISOU   55  O   ASP A 338    22034  24770  17872  -1653      0    730       O  
ATOM     56  CB  ASP A 338     -80.376   9.203 -84.738  1.00152.52           C  
ANISOU   56  CB  ASP A 338    20222  21966  15761  -1670   -738   1220       C  
ATOM     57  CG  ASP A 338     -81.360  10.353 -84.574  1.00147.28           C  
ANISOU   57  CG  ASP A 338    19676  21154  15127  -1830   -674   1590       C  
ATOM     58  OD1 ASP A 338     -80.904  11.480 -84.289  1.00144.78           O  
ANISOU   58  OD1 ASP A 338    19295  20853  14861  -2010   -314   1718       O  
ATOM     59  OD2 ASP A 338     -82.584  10.142 -84.731  1.00144.42           O1-
ANISOU   59  OD2 ASP A 338    19463  20653  14757  -1770   -998   1742       O1-
ATOM     60  N   THR A 339     -77.602   7.448 -83.766  1.00170.93           N  
ANISOU   60  N   THR A 339    21962  24616  18367  -1436   -673    445       N  
ATOM     61  CA  THR A 339     -76.374   6.820 -84.244  1.00178.84           C  
ANISOU   61  CA  THR A 339    22822  25885  19246  -1221   -546     76       C  
ATOM     62  C   THR A 339     -76.347   6.757 -85.761  1.00184.01           C  
ANISOU   62  C   THR A 339    23718  26739  19459  -1039   -415    -11       C  
ATOM     63  O   THR A 339     -75.333   7.080 -86.392  1.00183.14           O  
ANISOU   63  O   THR A 339    23485  26976  19125   -998    -11   -144       O  
ATOM     64  CB  THR A 339     -76.248   5.409 -83.657  1.00179.54           C  
ANISOU   64  CB  THR A 339    22843  25828  19548   -985   -991   -189       C  
ATOM     65  CG2 THR A 339     -75.064   4.673 -84.270  1.00180.80           C  
ANISOU   65  CG2 THR A 339    22885  26259  19553   -673   -909   -614       C  
ATOM     66  OG1 THR A 339     -76.078   5.487 -82.236  1.00178.84           O  
ANISOU   66  OG1 THR A 339    22507  25633  19812  -1128  -1063   -114       O  
ATOM     67  N   GLU A 340     -77.468   6.375 -86.359  1.00187.84           N  
ANISOU   67  N   GLU A 340    24533  27039  19798   -937   -747     72       N  
ATOM     68  CA  GLU A 340     -77.556   6.164 -87.794  1.00193.44           C  
ANISOU   68  CA  GLU A 340    25518  27930  20049   -708   -724    -49       C  
ATOM     69  C   GLU A 340     -79.035   6.109 -88.161  1.00197.39           C  
ANISOU   69  C   GLU A 340    26345  28169  20486   -718  -1106    164       C  
ATOM     70  O   GLU A 340     -79.891   5.878 -87.300  1.00190.69           O  
ANISOU   70  O   GLU A 340    25468  27008  19978   -845  -1446    317       O  
ATOM     71  CB  GLU A 340     -76.810   4.883 -88.208  1.00190.84           C  
ANISOU   71  CB  GLU A 340    25160  27731  19618   -330   -905   -537       C  
ATOM     72  CG  GLU A 340     -76.845   4.542 -89.697  1.00186.59           C  
ANISOU   72  CG  GLU A 340    24917  27421  18558    -21   -911   -747       C  
ATOM     73  CD  GLU A 340     -76.449   5.708 -90.569  1.00183.02           C  
ANISOU   73  CD  GLU A 340    24504  27351  17683   -121   -334   -535       C  
ATOM     74  OE1 GLU A 340     -75.248   6.050 -90.610  1.00181.21           O  
ANISOU   74  OE1 GLU A 340    23997  27478  17378   -138    139   -630       O  
ATOM     75  OE2 GLU A 340     -77.353   6.290 -91.199  1.00182.02           O1-
ANISOU   75  OE2 GLU A 340    24678  27169  17312   -194   -360   -252       O1-
ATOM     76  N   SER A 341     -79.318   6.398 -89.435  1.00210.08           N  
ANISOU   76  N   SER A 341    28238  29947  21637   -591  -1021    199       N  
ATOM     77  CA  SER A 341     -80.610   6.235 -90.104  1.00216.84           C  
ANISOU   77  CA  SER A 341    29422  30644  22324   -513  -1410    311       C  
ATOM     78  C   SER A 341     -81.456   7.498 -90.096  1.00208.84           C  
ANISOU   78  C   SER A 341    28513  29556  21280   -744  -1262    781       C  
ATOM     79  O   SER A 341     -81.270   8.388 -89.260  1.00209.90           O  
ANISOU   79  O   SER A 341    28460  29631  21662  -1003   -974   1028       O  
ATOM     80  CB  SER A 341     -81.454   5.098 -89.511  1.00222.57           C  
ANISOU   80  CB  SER A 341    30151  31005  23409   -480  -2038    194       C  
ATOM     81  OG  SER A 341     -82.338   4.572 -90.497  1.00228.06           O  
ANISOU   81  OG  SER A 341    31158  31640  23857   -296  -2451     94       O  
ATOM     82  N   THR A 342     -82.393   7.574 -91.039  1.00200.02           N  
ANISOU   82  N   THR A 342    27709  28436  19855   -623  -1491    880       N  
ATOM     83  CA  THR A 342     -83.373   8.648 -91.099  1.00184.85           C  
ANISOU   83  CA  THR A 342    25919  26412  17903   -768  -1463   1307       C  
ATOM     84  C   THR A 342     -84.731   8.093 -90.683  1.00165.04           C  
ANISOU   84  C   THR A 342    23409  23617  15681   -787  -2041   1362       C  
ATOM     85  O   THR A 342     -85.146   7.026 -91.149  1.00169.11           O  
ANISOU   85  O   THR A 342    24035  24078  16140   -614  -2496   1103       O  
ATOM     86  CB  THR A 342     -83.430   9.274 -92.500  1.00191.11           C  
ANISOU   86  CB  THR A 342    27057  27454  18103   -612  -1273   1433       C  
ATOM     87  CG2 THR A 342     -83.826   8.246 -93.561  1.00193.07           C  
ANISOU   87  CG2 THR A 342    27560  27802  17994   -285  -1702   1118       C  
ATOM     88  OG1 THR A 342     -84.362  10.367 -92.511  1.00192.39           O  
ANISOU   88  OG1 THR A 342    27355  27484  18262   -728  -1259   1865       O  
ATOM     89  N   LYS A 343     -85.391   8.791 -89.768  1.00125.20           N  
ANISOU   89  N   LYS A 343    18215  18392  10962  -1001  -2025   1679       N  
ATOM     90  CA  LYS A 343     -86.715   8.407 -89.318  1.00 94.29           C  
ANISOU   90  CA  LYS A 343    14233  14264   7328  -1051  -2505   1794       C  
ATOM     91  C   LYS A 343     -87.754   8.779 -90.373  1.00 89.69           C  
ANISOU   91  C   LYS A 343    13920  13729   6428   -912  -2734   1946       C  
ATOM     92  O   LYS A 343     -87.504   9.595 -91.264  1.00 88.22           O  
ANISOU   92  O   LYS A 343    13981  13709   5829   -809  -2458   2065       O  
ATOM     93  CB  LYS A 343     -87.040   9.092 -87.988  1.00 89.38           C  
ANISOU   93  CB  LYS A 343    13344  13505   7109  -1280  -2366   2069       C  
ATOM     94  CG  LYS A 343     -85.956   8.945 -86.924  1.00 91.88           C  
ANISOU   94  CG  LYS A 343    13406  13812   7693  -1410  -2101   1947       C  
ATOM     95  CD  LYS A 343     -86.009   7.577 -86.270  1.00 91.00           C  
ANISOU   95  CD  LYS A 343    13128  13568   7882  -1417  -2479   1743       C  
ATOM     96  CE  LYS A 343     -84.691   7.229 -85.606  1.00 81.22           C  
ANISOU   96  CE  LYS A 343    11709  12376   6774  -1437  -2253   1523       C  
ATOM     97  NZ  LYS A 343     -84.672   5.794 -85.215  1.00 89.42           N1+
ANISOU   97  NZ  LYS A 343    12674  13257   8045  -1382  -2661   1306       N1+
ATOM     98  N   THR A 344     -88.929   8.163 -90.275  1.00 90.54           N  
ANISOU   98  N   THR A 344    13972  13698   6730   -914  -3254   1956       N  
ATOM     99  CA  THR A 344     -90.042   8.633 -91.080  1.00 81.73           C  
ANISOU   99  CA  THR A 344    12986  12601   5467   -760  -3433   2096       C  
ATOM    100  C   THR A 344     -90.470  10.014 -90.594  1.00 80.05           C  
ANISOU  100  C   THR A 344    12686  12343   5385   -820  -3108   2463       C  
ATOM    101  O   THR A 344     -90.099  10.464 -89.506  1.00 83.77           O  
ANISOU  101  O   THR A 344    12969  12748   6112  -1017  -2851   2603       O  
ATOM    102  CB  THR A 344     -91.222   7.658 -91.026  1.00 82.57           C  
ANISOU  102  CB  THR A 344    12908  12546   5919   -739  -3960   1961       C  
ATOM    103  CG2 THR A 344     -90.727   6.224 -90.889  1.00 93.76           C  
ANISOU  103  CG2 THR A 344    14302  13855   7466   -777  -4268   1614       C  
ATOM    104  OG1 THR A 344     -92.064   7.971 -89.910  1.00 82.30           O  
ANISOU  104  OG1 THR A 344    12535  12371   6364   -914  -3955   2198       O  
ATOM    105  N   GLN A 345     -91.251  10.695 -91.429  1.00 93.95           N  
ANISOU  105  N   GLN A 345    14597  14141   6959   -616  -3141   2595       N  
ATOM    106  CA  GLN A 345     -91.665  12.055 -91.108  1.00 89.82           C  
ANISOU  106  CA  GLN A 345    14057  13541   6530   -605  -2863   2912       C  
ATOM    107  C   GLN A 345     -92.428  12.099 -89.789  1.00 92.87           C  
ANISOU  107  C   GLN A 345    14071  13778   7437   -755  -2955   3006       C  
ATOM    108  O   GLN A 345     -92.155  12.949 -88.928  1.00 94.70           O  
ANISOU  108  O   GLN A 345    14212  13931   7840   -869  -2644   3173       O  
ATOM    109  CB  GLN A 345     -92.504  12.612 -92.254  1.00 85.74           C  
ANISOU  109  CB  GLN A 345    13753  13094   5732   -314  -2984   3014       C  
ATOM    110  CG  GLN A 345     -92.685  14.106 -92.238  1.00 86.30           C  
ANISOU  110  CG  GLN A 345    13941  13076   5772   -234  -2664   3333       C  
ATOM    111  CD  GLN A 345     -93.155  14.637 -93.576  1.00 90.96           C  
ANISOU  111  CD  GLN A 345    14818  13789   5954     79  -2721   3447       C  
ATOM    112  NE2 GLN A 345     -94.163  15.487 -93.539  1.00 92.00           N  
ANISOU  112  NE2 GLN A 345    14925  13837   6194    239  -2794   3653       N  
ATOM    113  OE1 GLN A 345     -92.619  14.288 -94.630  1.00 93.95           O  
ANISOU  113  OE1 GLN A 345    15423  14373   5902    195  -2701   3352       O  
ATOM    114  N   ARG A 346     -93.375  11.173 -89.607  1.00 78.89           N  
ANISOU  114  N   ARG A 346    12073  11979   5922   -765  -3370   2892       N  
ATOM    115  CA  ARG A 346     -94.160  11.106 -88.378  1.00 76.57           C  
ANISOU  115  CA  ARG A 346    11396  11601   6095   -911  -3443   2992       C  
ATOM    116  C   ARG A 346     -93.260  11.003 -87.151  1.00 80.64           C  
ANISOU  116  C   ARG A 346    11748  12070   6823  -1143  -3193   3004       C  
ATOM    117  O   ARG A 346     -93.308  11.849 -86.250  1.00 77.47           O  
ANISOU  117  O   ARG A 346    11209  11645   6582  -1197  -2942   3169       O  
ATOM    118  CB  ARG A 346     -95.116   9.912 -88.436  1.00 77.97           C  
ANISOU  118  CB  ARG A 346    11359  11753   6514   -954  -3903   2853       C  
ATOM    119  CG  ARG A 346     -95.848   9.727 -89.749  1.00 92.21           C  
ANISOU  119  CG  ARG A 346    13325  13632   8080   -733  -4222   2751       C  
ATOM    120  CD  ARG A 346     -96.647   8.437 -89.711  1.00 93.64           C  
ANISOU  120  CD  ARG A 346    13274  13745   8558   -849  -4670   2585       C  
ATOM    121  NE  ARG A 346     -97.617   8.441 -88.619  1.00 82.48           N  
ANISOU  121  NE  ARG A 346    11453  12297   7588  -1023  -4708   2764       N  
ATOM    122  CZ  ARG A 346     -98.181   7.348 -88.113  1.00 96.37           C  
ANISOU  122  CZ  ARG A 346    12936  13956   9723  -1244  -4978   2714       C  
ATOM    123  NH1 ARG A 346     -97.862   6.153 -88.593  1.00101.87           N1+
ANISOU  123  NH1 ARG A 346    13742  14521  10443  -1308  -5266   2463       N1+
ATOM    124  NH2 ARG A 346     -99.057   7.448 -87.121  1.00 82.48           N  
ANISOU  124  NH2 ARG A 346    10800  12226   8314  -1400  -4954   2923       N  
ATOM    125  N   GLU A 347     -92.427   9.961 -87.103  1.00 72.43           N  
ANISOU  125  N   GLU A 347    10727  11022   5773  -1253  -3284   2807       N  
ATOM    126  CA  GLU A 347     -91.596   9.744 -85.926  1.00 80.38           C  
ANISOU  126  CA  GLU A 347    11558  12005   6979  -1452  -3104   2804       C  
ATOM    127  C   GLU A 347     -90.554  10.843 -85.757  1.00 79.71           C  
ANISOU  127  C   GLU A 347    11605  11983   6697  -1487  -2649   2899       C  
ATOM    128  O   GLU A 347     -90.132  11.116 -84.626  1.00 80.18           O  
ANISOU  128  O   GLU A 347    11479  12034   6953  -1629  -2450   2961       O  
ATOM    129  CB  GLU A 347     -90.945   8.362 -85.994  1.00 81.25           C  
ANISOU  129  CB  GLU A 347    11686  12075   7111  -1515  -3351   2555       C  
ATOM    130  CG  GLU A 347     -90.300   8.013 -87.312  1.00 84.43           C  
ANISOU  130  CG  GLU A 347    12429  12562   7089  -1361  -3437   2331       C  
ATOM    131  CD  GLU A 347     -89.931   6.542 -87.397  1.00 89.19           C  
ANISOU  131  CD  GLU A 347    13044  13066   7777  -1363  -3791   2028       C  
ATOM    132  OE1 GLU A 347     -90.716   5.702 -86.902  1.00 94.03           O  
ANISOU  132  OE1 GLU A 347    13447  13490   8788  -1448  -4098   2011       O  
ATOM    133  OE2 GLU A 347     -88.855   6.226 -87.951  1.00 94.62           O1-
ANISOU  133  OE2 GLU A 347    13909  13828   8214  -1241  -3668   1761       O1-
ATOM    134  N   GLN A 348     -90.137  11.489 -86.851  1.00 82.74           N  
ANISOU  134  N   GLN A 348    12305  12432   6701  -1369  -2469   2917       N  
ATOM    135  CA  GLN A 348     -89.364  12.720 -86.715  1.00 70.09           C  
ANISOU  135  CA  GLN A 348    10814  10834   4985  -1432  -2006   3061       C  
ATOM    136  C   GLN A 348     -90.135  13.756 -85.909  1.00 71.44           C  
ANISOU  136  C   GLN A 348    10845  10873   5427  -1419  -1903   3259       C  
ATOM    137  O   GLN A 348     -89.569  14.394 -85.007  1.00 72.89           O  
ANISOU  137  O   GLN A 348    10933  11009   5751  -1557  -1627   3314       O  
ATOM    138  CB  GLN A 348     -88.987  13.281 -88.088  1.00 73.44           C  
ANISOU  138  CB  GLN A 348    11600  11330   4975  -1295  -1822   3102       C  
ATOM    139  CG  GLN A 348     -87.745  12.664 -88.710  1.00 87.41           C  
ANISOU  139  CG  GLN A 348    13485  13271   6456  -1313  -1664   2878       C  
ATOM    140  CD  GLN A 348     -87.389  13.288 -90.056  1.00110.56           C  
ANISOU  140  CD  GLN A 348    16781  16342   8886  -1191  -1436   2984       C  
ATOM    141  NE2 GLN A 348     -86.271  12.855 -90.635  1.00114.94           N  
ANISOU  141  NE2 GLN A 348    17394  17090   9189  -1163  -1210   2767       N  
ATOM    142  OE1 GLN A 348     -88.110  14.148 -90.565  1.00113.71           O  
ANISOU  142  OE1 GLN A 348    17340  16641   9222  -1044  -1416   3194       O  
ATOM    143  N   GLU A 349     -91.434  13.923 -86.193  1.00 70.15           N  
ANISOU  143  N   GLU A 349    10656  10668   5328  -1243  -2141   3344       N  
ATOM    144  CA  GLU A 349     -92.219  14.843 -85.375  1.00 69.40           C  
ANISOU  144  CA  GLU A 349    10410  10494   5464  -1194  -2075   3507       C  
ATOM    145  C   GLU A 349     -92.301  14.369 -83.930  1.00 71.36           C  
ANISOU  145  C   GLU A 349    10291  10777   6047  -1351  -2105   3473       C  
ATOM    146  O   GLU A 349     -92.247  15.186 -83.006  1.00 73.54           O  
ANISOU  146  O   GLU A 349    10473  11016   6451  -1377  -1905   3559       O  
ATOM    147  CB  GLU A 349     -93.624  15.037 -85.938  1.00 71.67           C  
ANISOU  147  CB  GLU A 349    10697  10790   5744   -964  -2346   3595       C  
ATOM    148  CG  GLU A 349     -94.445  15.939 -85.019  1.00 72.38           C  
ANISOU  148  CG  GLU A 349    10606  10843   6051   -885  -2296   3751       C  
ATOM    149  CD  GLU A 349     -95.812  16.278 -85.554  1.00 97.72           C  
ANISOU  149  CD  GLU A 349    13803  14088   9237   -631  -2548   3852       C  
ATOM    150  OE1 GLU A 349     -96.307  15.540 -86.428  1.00109.41           O  
ANISOU  150  OE1 GLU A 349    15306  15645  10622   -562  -2832   3771       O  
ATOM    151  OE2 GLU A 349     -96.395  17.285 -85.096  1.00103.91           O1-
ANISOU  151  OE2 GLU A 349    14557  14833  10092   -484  -2485   4001       O1-
ATOM    152  N   ILE A 350     -92.431  13.058 -83.707  1.00 75.95           N  
ANISOU  152  N   ILE A 350    10678  11418   6761  -1447  -2362   3351       N  
ATOM    153  CA  ILE A 350     -92.488  12.560 -82.332  1.00 73.77           C  
ANISOU  153  CA  ILE A 350    10066  11181   6783  -1593  -2374   3352       C  
ATOM    154  C   ILE A 350     -91.221  12.940 -81.576  1.00 69.67           C  
ANISOU  154  C   ILE A 350     9562  10667   6241  -1722  -2069   3315       C  
ATOM    155  O   ILE A 350     -91.277  13.376 -80.415  1.00 65.13           O  
ANISOU  155  O   ILE A 350     8796  10127   5824  -1760  -1936   3376       O  
ATOM    156  CB  ILE A 350     -92.730  11.040 -82.316  1.00 76.31           C  
ANISOU  156  CB  ILE A 350    10235  11499   7259  -1696  -2701   3244       C  
ATOM    157  CG1 ILE A 350     -94.097  10.719 -82.923  1.00 75.74           C  
ANISOU  157  CG1 ILE A 350    10088  11428   7263  -1610  -3008   3287       C  
ATOM    158  CG2 ILE A 350     -92.643  10.500 -80.893  1.00 61.80           C  
ANISOU  158  CG2 ILE A 350     8089   9693   5699  -1853  -2674   3277       C  
ATOM    159  CD1 ILE A 350     -95.246  11.432 -82.250  1.00 68.85           C  
ANISOU  159  CD1 ILE A 350     8960  10644   6553  -1548  -2967   3475       C  
ATOM    160  N   ILE A 351     -90.064  12.816 -82.232  1.00 74.03           N  
ANISOU  160  N   ILE A 351    10339  11221   6569  -1783  -1951   3211       N  
ATOM    161  CA  ILE A 351     -88.808  13.237 -81.614  1.00 66.84           C  
ANISOU  161  CA  ILE A 351     9402  10298   5695  -1895  -1608   3095       C  
ATOM    162  C   ILE A 351     -88.846  14.727 -81.295  1.00 65.64           C  
ANISOU  162  C   ILE A 351     9324  10059   5557  -1879  -1325   3224       C  
ATOM    163  O   ILE A 351     -88.460  15.153 -80.197  1.00 67.46           O  
ANISOU  163  O   ILE A 351     9397  10272   5962  -1950  -1157   3169       O  
ATOM    164  CB  ILE A 351     -87.614  12.887 -82.520  1.00 61.77           C  
ANISOU  164  CB  ILE A 351     8933   9683   4853  -1915  -1466   2894       C  
ATOM    165  CG1 ILE A 351     -87.546  11.381 -82.757  1.00 61.87           C  
ANISOU  165  CG1 ILE A 351     8889   9738   4880  -1889  -1781   2713       C  
ATOM    166  CG2 ILE A 351     -86.318  13.361 -81.893  1.00 60.99           C  
ANISOU  166  CG2 ILE A 351     8744   9589   4840  -2042  -1107   2756       C  
ATOM    167  CD1 ILE A 351     -86.402  10.961 -83.648  1.00 70.81           C  
ANISOU  167  CD1 ILE A 351    10170  10944   5792  -1843  -1653   2471       C  
ATOM    168  N   ARG A 352     -89.322  15.545 -82.243  1.00 67.48           N  
ANISOU  168  N   ARG A 352     9819  10218   5602  -1770  -1297   3390       N  
ATOM    169  CA  ARG A 352     -89.348  16.991 -82.009  1.00 76.16           C  
ANISOU  169  CA  ARG A 352    11045  11160   6734  -1743  -1055   3519       C  
ATOM    170  C   ARG A 352     -90.253  17.353 -80.833  1.00 70.45           C  
ANISOU  170  C   ARG A 352    10094  10442   6232  -1653  -1145   3581       C  
ATOM    171  O   ARG A 352     -89.886  18.177 -79.985  1.00 75.10           O  
ANISOU  171  O   ARG A 352    10646  10931   6960  -1685   -939   3528       O  
ATOM    172  CB  ARG A 352     -89.789  17.722 -83.277  1.00106.78           C  
ANISOU  172  CB  ARG A 352    15254  14924  10396  -1581  -1042   3678       C  
ATOM    173  CG  ARG A 352     -89.876  19.236 -83.132  1.00110.39           C  
ANISOU  173  CG  ARG A 352    15907  15147  10887  -1539   -839   3852       C  
ATOM    174  CD  ARG A 352     -88.563  19.844 -82.655  1.00123.83           C  
ANISOU  174  CD  ARG A 352    17643  16725  12682  -1792   -485   3775       C  
ATOM    175  NE  ARG A 352     -88.637  21.301 -82.569  1.00131.57           N  
ANISOU  175  NE  ARG A 352    18852  17401  13739  -1767   -320   3927       N  
ATOM    176  CZ  ARG A 352     -87.737  22.063 -81.954  1.00134.07           C  
ANISOU  176  CZ  ARG A 352    19169  17524  14246  -1961    -58   3832       C  
ATOM    177  NH1 ARG A 352     -86.690  21.508 -81.361  1.00134.86           N1+
ANISOU  177  NH1 ARG A 352    19025  17752  14463  -2180     74   3584       N1+
ATOM    178  NH2 ARG A 352     -87.885  23.381 -81.927  1.00136.58           N  
ANISOU  178  NH2 ARG A 352    19736  17503  14655  -1929     41   3972       N  
ATOM    179  N   LEU A 353     -91.434  16.735 -80.758  1.00 71.90           N  
ANISOU  179  N   LEU A 353    10094  10746   6478  -1524  -1439   3641       N  
ATOM    180  CA  LEU A 353     -92.350  17.001 -79.654  1.00 70.61           C  
ANISOU  180  CA  LEU A 353     9666  10677   6484  -1425  -1507   3724       C  
ATOM    181  C   LEU A 353     -91.735  16.599 -78.320  1.00 71.40           C  
ANISOU  181  C   LEU A 353     9516  10880   6734  -1566  -1403   3598       C  
ATOM    182  O   LEU A 353     -91.877  17.318 -77.321  1.00 78.80           O  
ANISOU  182  O   LEU A 353    10343  11830   7766  -1489  -1275   3574       O  
ATOM    183  CB  LEU A 353     -93.671  16.269 -79.880  1.00 70.71           C  
ANISOU  183  CB  LEU A 353     9464  10818   6584  -1304  -1808   3767       C  
ATOM    184  CG  LEU A 353     -94.513  16.739 -81.066  1.00 65.76           C  
ANISOU  184  CG  LEU A 353     9033  10122   5832  -1094  -1948   3859       C  
ATOM    185  CD1 LEU A 353     -95.558  15.700 -81.427  1.00 79.85           C  
ANISOU  185  CD1 LEU A 353    10594  12035   7708  -1069  -2273   3843       C  
ATOM    186  CD2 LEU A 353     -95.172  18.066 -80.743  1.00 67.34           C  
ANISOU  186  CD2 LEU A 353     9282  10280   6025   -871  -1881   4024       C  
ATOM    187  N   THR A 354     -91.047  15.453 -78.280  1.00 69.12           N  
ANISOU  187  N   THR A 354     9142  10656   6467  -1732  -1468   3479       N  
ATOM    188  CA  THR A 354     -90.346  15.073 -77.056  1.00 69.77           C  
ANISOU  188  CA  THR A 354     9013  10818   6679  -1839  -1371   3339       C  
ATOM    189  C   THR A 354     -89.300  16.116 -76.677  1.00 71.73           C  
ANISOU  189  C   THR A 354     9372  10941   6941  -1880  -1062   3176       C  
ATOM    190  O   THR A 354     -89.165  16.476 -75.499  1.00 85.09           O  
ANISOU  190  O   THR A 354    10912  12692   8727  -1863   -970   3093       O  
ATOM    191  CB  THR A 354     -89.701  13.698 -77.225  1.00 70.20           C  
ANISOU  191  CB  THR A 354     9010  10910   6751  -1974  -1514   3231       C  
ATOM    192  CG2 THR A 354     -88.976  13.287 -75.948  1.00 72.44           C  
ANISOU  192  CG2 THR A 354     9088  11282   7153  -2053  -1444   3107       C  
ATOM    193  OG1 THR A 354     -90.715  12.731 -77.526  1.00 72.22           O  
ANISOU  193  OG1 THR A 354     9159  11220   7061  -1962  -1827   3356       O  
ATOM    194  N   GLN A 355     -88.563  16.624 -77.669  1.00 59.04           N  
ANISOU  194  N   GLN A 355     8027   9172   5235  -1942   -905   3130       N  
ATOM    195  CA  GLN A 355     -87.560  17.654 -77.407  1.00 62.11           C  
ANISOU  195  CA  GLN A 355     8515   9407   5676  -2040   -618   2997       C  
ATOM    196  C   GLN A 355     -88.196  18.890 -76.785  1.00 65.01           C  
ANISOU  196  C   GLN A 355     8930   9647   6125  -1907   -556   3052       C  
ATOM    197  O   GLN A 355     -87.683  19.442 -75.803  1.00 76.80           O  
ANISOU  197  O   GLN A 355    10342  11097   7742  -1947   -436   2883       O  
ATOM    198  CB  GLN A 355     -86.831  18.014 -78.697  1.00 86.47           C  
ANISOU  198  CB  GLN A 355    11873  12361   8622  -2141   -446   3023       C  
ATOM    199  CG  GLN A 355     -85.812  19.128 -78.553  1.00 96.28           C  
ANISOU  199  CG  GLN A 355    13216  13414   9952  -2304   -143   2934       C  
ATOM    200  CD  GLN A 355     -85.234  19.553 -79.890  1.00114.14           C  
ANISOU  200  CD  GLN A 355    15752  15570  12045  -2412     58   3049       C  
ATOM    201  NE2 GLN A 355     -84.125  20.281 -79.851  1.00123.32           N  
ANISOU  201  NE2 GLN A 355    16944  16609  13304  -2637    340   2968       N  
ATOM    202  OE1 GLN A 355     -85.781  19.231 -80.947  1.00113.41           O  
ANISOU  202  OE1 GLN A 355    15836  15525  11732  -2300    -42   3213       O  
ATOM    203  N   GLN A 356     -89.319  19.342 -77.349  1.00 61.19           N  
ANISOU  203  N   GLN A 356     8578   9102   5568  -1719   -664   3262       N  
ATOM    204  CA  GLN A 356     -90.020  20.492 -76.785  1.00 62.69           C  
ANISOU  204  CA  GLN A 356     8816   9171   5834  -1522   -637   3299       C  
ATOM    205  C   GLN A 356     -90.478  20.214 -75.360  1.00 68.75           C  
ANISOU  205  C   GLN A 356     9255  10173   6692  -1415   -700   3197       C  
ATOM    206  O   GLN A 356     -90.435  21.102 -74.499  1.00 65.70           O  
ANISOU  206  O   GLN A 356     8871   9706   6388  -1313   -605   3064       O  
ATOM    207  CB  GLN A 356     -91.210  20.861 -77.666  1.00 64.55           C  
ANISOU  207  CB  GLN A 356     9206   9354   5965  -1294   -790   3545       C  
ATOM    208  CG  GLN A 356     -90.834  21.328 -79.062  1.00 75.98           C  
ANISOU  208  CG  GLN A 356    11034  10570   7267  -1351   -716   3685       C  
ATOM    209  CD  GLN A 356     -92.052  21.671 -79.904  1.00 90.29           C  
ANISOU  209  CD  GLN A 356    13000  12353   8952  -1084   -914   3930       C  
ATOM    210  NE2 GLN A 356     -91.829  22.343 -81.030  1.00101.83           N  
ANISOU  210  NE2 GLN A 356    14846  13583  10261  -1076   -842   4095       N  
ATOM    211  OE1 GLN A 356     -93.181  21.339 -79.542  1.00 82.86           O  
ANISOU  211  OE1 GLN A 356    11821  11617   8044   -886  -1131   3984       O  
ATOM    212  N   LEU A 357     -90.927  18.985 -75.095  1.00 74.92           N  
ANISOU  212  N   LEU A 357     9768  11244   7453  -1435   -867   3263       N  
ATOM    213  CA  LEU A 357     -91.360  18.628 -73.747  1.00 68.47           C  
ANISOU  213  CA  LEU A 357     8631  10701   6683  -1352   -904   3226       C  
ATOM    214  C   LEU A 357     -90.212  18.745 -72.751  1.00 67.03           C  
ANISOU  214  C   LEU A 357     8401  10517   6551  -1463   -756   2967       C  
ATOM    215  O   LEU A 357     -90.347  19.383 -71.698  1.00 72.18           O  
ANISOU  215  O   LEU A 357     8969  11239   7216  -1320   -686   2843       O  
ATOM    216  CB  LEU A 357     -91.937  17.212 -73.750  1.00 66.95           C  
ANISOU  216  CB  LEU A 357     8188  10765   6485  -1427  -1113   3390       C  
ATOM    217  CG  LEU A 357     -92.610  16.713 -72.472  1.00 75.50           C  
ANISOU  217  CG  LEU A 357     8918  12182   7588  -1358  -1158   3467       C  
ATOM    218  CD1 LEU A 357     -93.778  17.609 -72.120  1.00 89.37           C  
ANISOU  218  CD1 LEU A 357    10570  14066   9321  -1073  -1129   3552       C  
ATOM    219  CD2 LEU A 357     -93.072  15.274 -72.646  1.00 73.88           C  
ANISOU  219  CD2 LEU A 357     8511  12136   7425  -1511  -1382   3664       C  
ATOM    220  N   ILE A 358     -89.071  18.132 -73.072  1.00 57.34           N  
ANISOU  220  N   ILE A 358     7214   9233   5341  -1691   -723   2857       N  
ATOM    221  CA  ILE A 358     -87.915  18.196 -72.183  1.00 59.55           C  
ANISOU  221  CA  ILE A 358     7418   9531   5678  -1800   -616   2596       C  
ATOM    222  C   ILE A 358     -87.465  19.639 -71.992  1.00 60.67           C  
ANISOU  222  C   ILE A 358     7736   9423   5893  -1784   -447   2416       C  
ATOM    223  O   ILE A 358     -87.063  20.041 -70.891  1.00 66.00           O  
ANISOU  223  O   ILE A 358     8319  10148   6610  -1750   -407   2194       O  
ATOM    224  CB  ILE A 358     -86.787  17.305 -72.728  1.00 55.77           C  
ANISOU  224  CB  ILE A 358     6937   9042   5211  -2015   -616   2507       C  
ATOM    225  CG1 ILE A 358     -87.295  15.866 -72.867  1.00 54.52           C  
ANISOU  225  CG1 ILE A 358     6638   9064   5014  -2015   -834   2669       C  
ATOM    226  CG2 ILE A 358     -85.560  17.367 -71.831  1.00 55.69           C  
ANISOU  226  CG2 ILE A 358     6811   9077   5273  -2117   -531   2224       C  
ATOM    227  CD1 ILE A 358     -86.231  14.859 -73.221  1.00 59.13           C  
ANISOU  227  CD1 ILE A 358     7198   9657   5611  -2155   -878   2544       C  
ATOM    228  N   THR A 359     -87.542  20.445 -73.053  1.00 69.34           N  
ANISOU  228  N   THR A 359     9109  10234   7005  -1805   -368   2512       N  
ATOM    229  CA  THR A 359     -87.254  21.868 -72.919  1.00 62.54           C  
ANISOU  229  CA  THR A 359     8457   9056   6250  -1793   -239   2387       C  
ATOM    230  C   THR A 359     -88.184  22.520 -71.905  1.00 74.59           C  
ANISOU  230  C   THR A 359     9925  10635   7780  -1491   -304   2321       C  
ATOM    231  O   THR A 359     -87.737  23.271 -71.030  1.00 65.19           O  
ANISOU  231  O   THR A 359     8750   9340   6679  -1466   -256   2058       O  
ATOM    232  CB  THR A 359     -87.379  22.559 -74.272  1.00 67.94           C  
ANISOU  232  CB  THR A 359     9471   9426   6917  -1834   -166   2593       C  
ATOM    233  CG2 THR A 359     -86.860  23.981 -74.178  1.00 67.33           C  
ANISOU  233  CG2 THR A 359     9639   8944   7001  -1904    -31   2478       C  
ATOM    234  OG1 THR A 359     -86.617  21.842 -75.250  1.00 83.73           O  
ANISOU  234  OG1 THR A 359    11502  11467   8846  -2066    -98   2662       O  
ATOM    235  N   SER A 360     -89.488  22.235 -72.001  1.00 76.02           N  
ANISOU  235  N   SER A 360    10021  11002   7862  -1246   -423   2534       N  
ATOM    236  CA  SER A 360     -90.444  22.836 -71.078  1.00 77.88           C  
ANISOU  236  CA  SER A 360    10162  11356   8073   -910   -462   2475       C  
ATOM    237  C   SER A 360     -90.188  22.402 -69.643  1.00 79.10           C  
ANISOU  237  C   SER A 360    10041  11839   8175   -870   -457   2268       C  
ATOM    238  O   SER A 360     -90.474  23.159 -68.708  1.00 88.83           O  
ANISOU  238  O   SER A 360    11255  13111   9386   -625   -437   2072       O  
ATOM    239  CB  SER A 360     -91.873  22.484 -71.490  1.00 78.89           C  
ANISOU  239  CB  SER A 360    10166  11696   8112   -681   -587   2760       C  
ATOM    240  OG  SER A 360     -92.081  21.086 -71.430  1.00 83.99           O  
ANISOU  240  OG  SER A 360    10531  12688   8692   -810   -679   2914       O  
ATOM    241  N   ILE A 361     -89.650  21.196 -69.442  1.00 78.10           N  
ANISOU  241  N   ILE A 361     9719  11950   8007  -1078   -488   2300       N  
ATOM    242  CA  ILE A 361     -89.285  20.776 -68.091  1.00 65.85           C  
ANISOU  242  CA  ILE A 361     7941  10701   6377  -1046   -493   2123       C  
ATOM    243  C   ILE A 361     -88.083  21.570 -67.593  1.00 64.54           C  
ANISOU  243  C   ILE A 361     7902  10318   6303  -1140   -425   1751       C  
ATOM    244  O   ILE A 361     -88.102  22.127 -66.489  1.00 72.34           O  
ANISOU  244  O   ILE A 361     8844  11412   7231   -951   -424   1508       O  
ATOM    245  CB  ILE A 361     -89.017  19.261 -68.044  1.00 61.72           C  
ANISOU  245  CB  ILE A 361     7210  10435   5805  -1230   -578   2280       C  
ATOM    246  CG1 ILE A 361     -90.314  18.485 -68.256  1.00 59.41           C  
ANISOU  246  CG1 ILE A 361     6738  10389   5445  -1142   -676   2629       C  
ATOM    247  CG2 ILE A 361     -88.382  18.875 -66.718  1.00 60.72           C  
ANISOU  247  CG2 ILE A 361     6909  10570   5591  -1218   -590   2092       C  
ATOM    248  CD1 ILE A 361     -90.119  16.996 -68.276  1.00 67.44           C  
ANISOU  248  CD1 ILE A 361     7594  11573   6457  -1337   -799   2803       C  
ATOM    249  N   THR A 362     -87.024  21.645 -68.405  1.00 65.12           N  
ANISOU  249  N   THR A 362     8121  10104   6517  -1433   -371   1689       N  
ATOM    250  CA  THR A 362     -85.816  22.345 -67.973  1.00 68.04           C  
ANISOU  250  CA  THR A 362     8556  10274   7020  -1588   -318   1341       C  
ATOM    251  C   THR A 362     -86.086  23.829 -67.740  1.00 77.46           C  
ANISOU  251  C   THR A 362     9976  11144   8312  -1436   -291   1160       C  
ATOM    252  O   THR A 362     -85.689  24.389 -66.712  1.00 81.96           O  
ANISOU  252  O   THR A 362    10522  11712   8907  -1362   -330    822       O  
ATOM    253  CB  THR A 362     -84.700  22.159 -69.000  1.00 73.93           C  
ANISOU  253  CB  THR A 362     9377  10810   7902  -1941   -229   1355       C  
ATOM    254  CG2 THR A 362     -83.470  22.921 -68.565  1.00 82.35           C  
ANISOU  254  CG2 THR A 362    10460  11679   9150  -2142   -177   1005       C  
ATOM    255  OG1 THR A 362     -84.371  20.768 -69.107  1.00 71.58           O  
ANISOU  255  OG1 THR A 362     8875  10802   7521  -2032   -286   1451       O  
ATOM    256  N   ALA A 363     -86.764  24.483 -68.686  1.00 79.67           N  
ANISOU  256  N   ALA A 363    10496  11130   8645  -1366   -254   1367       N  
ATOM    257  CA  ALA A 363     -87.128  25.884 -68.510  1.00 79.59           C  
ANISOU  257  CA  ALA A 363    10739  10758   8742  -1173   -261   1219       C  
ATOM    258  C   ALA A 363     -88.238  26.079 -67.488  1.00 79.06           C  
ANISOU  258  C   ALA A 363    10557  10966   8517   -721   -342   1124       C  
ATOM    259  O   ALA A 363     -88.500  27.223 -67.098  1.00 80.61           O  
ANISOU  259  O   ALA A 363    10943  10897   8788   -492   -377    906       O  
ATOM    260  CB  ALA A 363     -87.551  26.491 -69.848  1.00 85.03           C  
ANISOU  260  CB  ALA A 363    11738  11058   9513  -1196   -216   1509       C  
ATOM    261  N   LYS A 364     -88.891  24.999 -67.056  1.00 82.07           N  
ANISOU  261  N   LYS A 364    10633  11864   8685   -589   -371   1286       N  
ATOM    262  CA  LYS A 364     -89.967  25.057 -66.068  1.00 83.87           C  
ANISOU  262  CA  LYS A 364    10679  12467   8720   -171   -403   1243       C  
ATOM    263  C   LYS A 364     -91.093  25.979 -66.526  1.00 81.14           C  
ANISOU  263  C   LYS A 364    10495  11930   8406    168   -421   1335       C  
ATOM    264  O   LYS A 364     -91.673  26.729 -65.738  1.00 81.46           O  
ANISOU  264  O   LYS A 364    10540  12036   8375    555   -438   1116       O  
ATOM    265  CB  LYS A 364     -89.431  25.467 -64.697  1.00 91.12           C  
ANISOU  265  CB  LYS A 364    11549  13508   9562    -41   -425    816       C  
ATOM    266  CG  LYS A 364     -88.508  24.421 -64.106  1.00 93.43           C  
ANISOU  266  CG  LYS A 364    11625  14107   9768   -286   -441    760       C  
ATOM    267  CD  LYS A 364     -87.592  25.019 -63.073  1.00 99.52           C  
ANISOU  267  CD  LYS A 364    12441  14827  10543   -267   -499    284       C  
ATOM    268  CE  LYS A 364     -86.478  24.060 -62.700  1.00103.39           C  
ANISOU  268  CE  LYS A 364    12752  15530  11003   -548   -542    221       C  
ATOM    269  NZ  LYS A 364     -85.682  23.635 -63.884  1.00106.37           N1+
ANISOU  269  NZ  LYS A 364    13179  15631  11607   -962   -502    393       N1+
ATOM    270  N   ASP A 365     -91.398  25.922 -67.820  1.00 86.52           N  
ANISOU  270  N   ASP A 365    11316  12382   9174     56   -430   1646       N  
ATOM    271  CA  ASP A 365     -92.549  26.614 -68.394  1.00 94.89           C  
ANISOU  271  CA  ASP A 365    12501  13308  10247    390   -482   1806       C  
ATOM    272  C   ASP A 365     -93.718  25.638 -68.375  1.00 89.15           C  
ANISOU  272  C   ASP A 365    11402  13119   9351    549   -521   2097       C  
ATOM    273  O   ASP A 365     -93.835  24.772 -69.245  1.00 80.87           O  
ANISOU  273  O   ASP A 365    10283  12145   8298    326   -564   2395       O  
ATOM    274  CB  ASP A 365     -92.236  27.100 -69.805  1.00102.07           C  
ANISOU  274  CB  ASP A 365    13777  13696  11308    190   -489   2000       C  
ATOM    275  CG  ASP A 365     -93.441  27.706 -70.494  1.00121.87           C  
ANISOU  275  CG  ASP A 365    16416  16082  13809    548   -581   2210       C  
ATOM    276  OD1 ASP A 365     -94.396  28.102 -69.792  1.00131.46           O1-
ANISOU  276  OD1 ASP A 365    17491  17501  14958    987   -629   2105       O1-
ATOM    277  OD2 ASP A 365     -93.431  27.789 -71.740  1.00126.69           O1-
ANISOU  277  OD2 ASP A 365    17262  16418  14455    416   -607   2475       O1-
ATOM    278  N   PHE A 366     -94.588  25.774 -67.370  1.00 87.18           N  
ANISOU  278  N   PHE A 366    10901  13262   8962    934   -510   2001       N  
ATOM    279  CA  PHE A 366     -95.661  24.801 -67.193  1.00 83.67           C  
ANISOU  279  CA  PHE A 366    10030  13388   8374   1035   -523   2287       C  
ATOM    280  C   PHE A 366     -96.733  24.923 -68.272  1.00 85.17           C  
ANISOU  280  C   PHE A 366    10214  13526   8621   1189   -629   2576       C  
ATOM    281  O   PHE A 366     -97.439  23.948 -68.549  1.00 78.36           O  
ANISOU  281  O   PHE A 366     9036  13022   7716   1103   -687   2875       O  
ATOM    282  CB  PHE A 366     -96.286  24.946 -65.804  1.00 85.64           C  
ANISOU  282  CB  PHE A 366     9982  14135   8423   1413   -441   2118       C  
ATOM    283  CG  PHE A 366     -97.407  23.978 -65.546  1.00 85.73           C  
ANISOU  283  CG  PHE A 366     9507  14770   8297   1486   -420   2445       C  
ATOM    284  CD1 PHE A 366     -97.139  22.650 -65.258  1.00 76.66           C  
ANISOU  284  CD1 PHE A 366     8104  13943   7081   1140   -403   2666       C  
ATOM    285  CD2 PHE A 366     -98.728  24.393 -65.612  1.00 88.62           C  
ANISOU  285  CD2 PHE A 366     9660  15386   8625   1893   -430   2545       C  
ATOM    286  CE1 PHE A 366     -98.169  21.755 -65.032  1.00 77.41           C  
ANISOU  286  CE1 PHE A 366     7749  14572   7089   1147   -389   3004       C  
ATOM    287  CE2 PHE A 366     -99.761  23.502 -65.386  1.00 91.24           C  
ANISOU  287  CE2 PHE A 366     9493  16312   8863   1912   -404   2865       C  
ATOM    288  CZ  PHE A 366     -99.481  22.182 -65.095  1.00 88.05           C  
ANISOU  288  CZ  PHE A 366     8847  16197   8409   1513   -380   3107       C  
ATOM    289  N   ASP A 367     -96.879  26.097 -68.886  1.00 89.76           N  
ANISOU  289  N   ASP A 367    11142  13654   9308   1413   -682   2499       N  
ATOM    290  CA  ASP A 367     -97.875  26.244 -69.944  1.00 96.52           C  
ANISOU  290  CA  ASP A 367    12016  14459  10199   1592   -817   2774       C  
ATOM    291  C   ASP A 367     -97.523  25.377 -71.147  1.00 89.29           C  
ANISOU  291  C   ASP A 367    11182  13428   9316   1176   -897   3062       C  
ATOM    292  O   ASP A 367     -98.377  24.658 -71.682  1.00 90.00           O  
ANISOU  292  O   ASP A 367    11022  13802   9371   1180  -1021   3328       O  
ATOM    293  CB  ASP A 367     -98.004  27.713 -70.343  1.00114.21           C  
ANISOU  293  CB  ASP A 367    14678  16174  12544   1926   -874   2643       C  
ATOM    294  CG  ASP A 367     -98.631  28.560 -69.247  1.00131.26           C  
ANISOU  294  CG  ASP A 367    16731  18486  14657   2457   -844   2347       C  
ATOM    295  OD1 ASP A 367     -99.591  28.087 -68.604  1.00135.95           O  
ANISOU  295  OD1 ASP A 367    16856  19687  15112   2713   -818   2394       O  
ATOM    296  OD2 ASP A 367     -98.152  29.689 -69.011  1.00139.41           O1-
ANISOU  296  OD2 ASP A 367    18140  19039  15791   2613   -846   2060       O1-
ATOM    297  N   SER A 368     -96.262  25.427 -71.581  1.00 81.59           N  
ANISOU  297  N   SER A 368    10537  12057   8407    817   -834   2992       N  
ATOM    298  CA  SER A 368     -95.821  24.591 -72.694  1.00 83.35           C  
ANISOU  298  CA  SER A 368    10847  12199   8621    449   -888   3215       C  
ATOM    299  C   SER A 368     -95.949  23.112 -72.351  1.00 77.77           C  
ANISOU  299  C   SER A 368     9736  11959   7854    230   -927   3325       C  
ATOM    300  O   SER A 368     -96.476  22.318 -73.146  1.00 80.39           O  
ANISOU  300  O   SER A 368     9958  12426   8159    138  -1076   3563       O  
ATOM    301  CB  SER A 368     -94.378  24.946 -73.060  1.00100.39           C  
ANISOU  301  CB  SER A 368    13371  13919  10853    119   -763   3088       C  
ATOM    302  OG  SER A 368     -93.965  24.310 -74.258  1.00118.40           O  
ANISOU  302  OG  SER A 368    15787  16110  13091   -167   -796   3288       O  
ATOM    303  N   TYR A 369     -95.465  22.724 -71.167  1.00 82.95           N  
ANISOU  303  N   TYR A 369    10187  12842   8486    147   -820   3155       N  
ATOM    304  CA  TYR A 369     -95.600  21.348 -70.701  1.00 71.14           C  
ANISOU  304  CA  TYR A 369     8323  11764   6941    -47   -860   3287       C  
ATOM    305  C   TYR A 369     -97.046  20.882 -70.784  1.00 72.43           C  
ANISOU  305  C   TYR A 369     8135  12304   7079    122   -985   3551       C  
ATOM    306  O   TYR A 369     -97.342  19.840 -71.377  1.00 75.67           O  
ANISOU  306  O   TYR A 369     8401  12829   7521    -93  -1132   3774       O  
ATOM    307  CB  TYR A 369     -95.079  21.240 -69.267  1.00 69.33           C  
ANISOU  307  CB  TYR A 369     7932  11765   6644    -39   -730   3079       C  
ATOM    308  CG  TYR A 369     -95.033  19.832 -68.716  1.00 75.06           C  
ANISOU  308  CG  TYR A 369     8340  12862   7318   -265   -764   3235       C  
ATOM    309  CD1 TYR A 369     -93.918  19.030 -68.908  1.00 71.83           C  
ANISOU  309  CD1 TYR A 369     8024  12319   6950   -602   -789   3198       C  
ATOM    310  CD2 TYR A 369     -96.095  19.310 -67.989  1.00 83.46           C  
ANISOU  310  CD2 TYR A 369     9004  14410   8297   -134   -768   3431       C  
ATOM    311  CE1 TYR A 369     -93.863  17.746 -68.404  1.00 67.87           C  
ANISOU  311  CE1 TYR A 369     7275  12094   6419   -788   -851   3352       C  
ATOM    312  CE2 TYR A 369     -96.050  18.025 -67.480  1.00 73.81           C  
ANISOU  312  CE2 TYR A 369     7521  13479   7044   -368   -804   3624       C  
ATOM    313  CZ  TYR A 369     -94.930  17.248 -67.690  1.00 70.35           C  
ANISOU  313  CZ  TYR A 369     7231  12839   6660   -687   -862   3582       C  
ATOM    314  OH  TYR A 369     -94.874  15.966 -67.187  1.00 71.26           O  
ANISOU  314  OH  TYR A 369     7128  13185   6762   -901   -930   3784       O  
ATOM    315  N   SER A 370     -97.964  21.661 -70.205  1.00 72.35           N  
ANISOU  315  N   SER A 370     7971  12491   7027    517   -941   3508       N  
ATOM    316  CA  SER A 370     -99.375  21.289 -70.211  1.00 74.47           C  
ANISOU  316  CA  SER A 370     7829  13182   7284    697  -1040   3749       C  
ATOM    317  C   SER A 370     -99.917  21.183 -71.628  1.00 89.28           C  
ANISOU  317  C   SER A 370     9806  14881   9237    666  -1264   3952       C  
ATOM    318  O   SER A 370    -100.748  20.314 -71.917  1.00 93.03           O  
ANISOU  318  O   SER A 370     9944  15653   9751    567  -1419   4193       O  
ATOM    319  CB  SER A 370    -100.187  22.298 -69.400  1.00 83.47           C  
ANISOU  319  CB  SER A 370     8812  14551   8350   1197   -938   3612       C  
ATOM    320  OG  SER A 370    -101.559  21.944 -69.380  1.00 93.98           O  
ANISOU  320  OG  SER A 370     9677  16355   9678   1375  -1012   3846       O  
ATOM    321  N   LYS A 371     -99.465  22.063 -72.528  1.00 87.61           N  
ANISOU  321  N   LYS A 371    10058  14187   9042    740  -1296   3869       N  
ATOM    322  CA  LYS A 371     -99.891  21.966 -73.923  1.00 81.11           C  
ANISOU  322  CA  LYS A 371     9387  13200   8233    723  -1517   4062       C  
ATOM    323  C   LYS A 371     -99.450  20.648 -74.540  1.00 76.42           C  
ANISOU  323  C   LYS A 371     8761  12627   7646    293  -1637   4186       C  
ATOM    324  O   LYS A 371    -100.173  20.067 -75.357  1.00 75.29           O  
ANISOU  324  O   LYS A 371     8495  12596   7514    256  -1877   4369       O  
ATOM    325  CB  LYS A 371     -99.351  23.136 -74.735  1.00 78.69           C  
ANISOU  325  CB  LYS A 371     9629  12359   7911    847  -1495   3989       C  
ATOM    326  CG  LYS A 371     -99.978  24.473 -74.412  1.00 91.35           C  
ANISOU  326  CG  LYS A 371    11323  13851   9534   1332  -1473   3894       C  
ATOM    327  CD  LYS A 371     -99.350  25.564 -75.257  1.00102.89           C  
ANISOU  327  CD  LYS A 371    13376  14709  11007   1380  -1460   3875       C  
ATOM    328  CE  LYS A 371     -99.860  26.932 -74.859  1.00113.42           C  
ANISOU  328  CE  LYS A 371    14864  15835  12397   1869  -1457   3745       C  
ATOM    329  NZ  LYS A 371     -99.239  28.002 -75.682  1.00118.09           N1+
ANISOU  329  NZ  LYS A 371    16063  15778  13029   1878  -1454   3776       N1+
ATOM    330  N   LEU A 372     -98.270  20.156 -74.167  1.00 73.08           N  
ANISOU  330  N   LEU A 372     8447  12097   7224    -14  -1502   4062       N  
ATOM    331  CA  LEU A 372     -97.751  18.932 -74.768  1.00 70.89           C  
ANISOU  331  CA  LEU A 372     8186  11793   6956   -379  -1623   4133       C  
ATOM    332  C   LEU A 372     -98.221  17.662 -74.072  1.00 78.97           C  
ANISOU  332  C   LEU A 372     8765  13190   8049   -561  -1716   4263       C  
ATOM    333  O   LEU A 372     -98.078  16.578 -74.646  1.00 82.49           O  
ANISOU  333  O   LEU A 372     9199  13578   8566   -821  -1871   4293       O  
ATOM    334  CB  LEU A 372     -96.219  18.955 -74.783  1.00 65.37           C  
ANISOU  334  CB  LEU A 372     7799  10803   6234   -611  -1451   3939       C  
ATOM    335  CG  LEU A 372     -95.592  19.903 -75.798  1.00 66.02           C  
ANISOU  335  CG  LEU A 372     8348  10480   6257   -579  -1379   3884       C  
ATOM    336  CD1 LEU A 372     -94.167  20.233 -75.403  1.00 75.81           C  
ANISOU  336  CD1 LEU A 372     9785  11498   7521   -764  -1145   3664       C  
ATOM    337  CD2 LEU A 372     -95.634  19.271 -77.176  1.00 68.24           C  
ANISOU  337  CD2 LEU A 372     8789  10689   6452   -698  -1566   4014       C  
ATOM    338  N   VAL A 373     -98.785  17.755 -72.871  1.00 76.11           N  
ANISOU  338  N   VAL A 373     8054  13169   7694   -426  -1602   4292       N  
ATOM    339  CA  VAL A 373     -99.059  16.574 -72.064  1.00 79.53           C  
ANISOU  339  CA  VAL A 373     8094  13944   8179   -641  -1634   4451       C  
ATOM    340  C   VAL A 373    -100.558  16.458 -71.811  1.00 76.62           C  
ANISOU  340  C   VAL A 373     7255  13997   7861   -496  -1717   4683       C  
ATOM    341  O   VAL A 373    -101.272  17.461 -71.700  1.00 74.94           O  
ANISOU  341  O   VAL A 373     6964  13911   7600   -131  -1651   4647       O  
ATOM    342  CB  VAL A 373     -98.269  16.615 -70.737  1.00 81.33           C  
ANISOU  342  CB  VAL A 373     8291  14282   8327   -657  -1393   4310       C  
ATOM    343  CG1 VAL A 373     -98.834  17.664 -69.813  1.00 96.39           C  
ANISOU  343  CG1 VAL A 373    10049  16442  10133   -279  -1201   4220       C  
ATOM    344  CG2 VAL A 373     -98.278  15.266 -70.075  1.00 76.33           C  
ANISOU  344  CG2 VAL A 373     7371  13888   7744   -942  -1442   4497       C  
ATOM    345  N   ASP A 374    -101.036  15.217 -71.738  1.00 71.98           N  
ANISOU  345  N   ASP A 374     6378  13522   7449   -793  -1802   4812       N  
ATOM    346  CA  ASP A 374    -102.443  14.977 -71.454  1.00 75.52           C  
ANISOU  346  CA  ASP A 374     6328  14381   7987   -740  -1842   5036       C  
ATOM    347  C   ASP A 374    -102.746  15.329 -69.998  1.00 85.57           C  
ANISOU  347  C   ASP A 374     7244  16170   9100   -540  -1596   5148       C  
ATOM    348  O   ASP A 374    -101.942  15.038 -69.108  1.00 93.34           O  
ANISOU  348  O   ASP A 374     8283  17203   9980   -647  -1444   5124       O  
ATOM    349  CB  ASP A 374    -102.803  13.514 -71.727  1.00 76.16           C  
ANISOU  349  CB  ASP A 374     6227  14409   8301  -1169  -2002   5187       C  
ATOM    350  CG  ASP A 374    -104.300  13.257 -71.676  1.00108.88           C  
ANISOU  350  CG  ASP A 374     9876  18922  12570  -1171  -2073   5426       C  
ATOM    351  OD1 ASP A 374    -104.851  13.134 -70.562  1.00107.87           O  
ANISOU  351  OD1 ASP A 374     9331  19257  12398  -1159  -1886   5641       O  
ATOM    352  OD2 ASP A 374    -104.927  13.167 -72.753  1.00110.97           O1-
ANISOU  352  OD2 ASP A 374    10167  19036  12960  -1181  -2312   5396       O1-
ATOM    353  N   PRO A 375    -103.894  15.954 -69.723  1.00 83.31           N  
ANISOU  353  N   PRO A 375     6581  16302   8770   -213  -1551   5247       N  
ATOM    354  CA  PRO A 375    -104.213  16.317 -68.332  1.00 87.49           C  
ANISOU  354  CA  PRO A 375     6768  17360   9113     37  -1269   5289       C  
ATOM    355  C   PRO A 375    -104.365  15.121 -67.406  1.00 84.14           C  
ANISOU  355  C   PRO A 375     5968  17302   8699   -311  -1171   5587       C  
ATOM    356  O   PRO A 375    -104.273  15.291 -66.185  1.00102.18           O  
ANISOU  356  O   PRO A 375     8090  19966  10769   -160   -906   5592       O  
ATOM    357  CB  PRO A 375    -105.529  17.096 -68.465  1.00 87.37           C  
ANISOU  357  CB  PRO A 375     6395  17698   9105    452  -1273   5320       C  
ATOM    358  CG  PRO A 375    -106.105  16.651 -69.772  1.00 87.80           C  
ANISOU  358  CG  PRO A 375     6463  17493   9402    249  -1569   5403       C  
ATOM    359  CD  PRO A 375    -104.928  16.412 -70.664  1.00 86.58           C  
ANISOU  359  CD  PRO A 375     6894  16712   9292     -7  -1728   5256       C  
ATOM    360  N   LYS A 376    -104.596  13.923 -67.942  1.00 84.11           N  
ANISOU  360  N   LYS A 376     5910  17101   8948   -775  -1329   5769       N  
ATOM    361  CA  LYS A 376    -104.671  12.721 -67.121  1.00 90.20           C  
ANISOU  361  CA  LYS A 376     6429  18087   9757  -1154  -1246   6083       C  
ATOM    362  C   LYS A 376    -103.534  11.768 -67.466  1.00101.14           C  
ANISOU  362  C   LYS A 376     8211  18942  11277  -1545  -1394   6022       C  
ATOM    363  O   LYS A 376    -103.775  10.610 -67.821  1.00111.14           O  
ANISOU  363  O   LYS A 376     9438  20023  12769  -1944  -1564   6228       O  
ATOM    364  CB  LYS A 376    -106.016  12.017 -67.307  1.00 89.71           C  
ANISOU  364  CB  LYS A 376     5958  18247   9881  -1370  -1316   6397       C  
ATOM    365  CG  LYS A 376    -107.231  12.851 -66.934  1.00 96.63           C  
ANISOU  365  CG  LYS A 376     6391  19677  10647   -983  -1146   6438       C  
ATOM    366  CD  LYS A 376    -108.516  12.094 -67.244  1.00106.11           C  
ANISOU  366  CD  LYS A 376     7241  21014  12063  -1238  -1260   6712       C  
ATOM    367  CE  LYS A 376    -109.746  12.964 -67.041  1.00115.79           C  
ANISOU  367  CE  LYS A 376     8032  22754  13209   -823  -1118   6689       C  
ATOM    368  NZ  LYS A 376    -110.996  12.257 -67.442  1.00121.00           N1+
ANISOU  368  NZ  LYS A 376     8343  23523  14108  -1078  -1268   6917       N1+
ATOM    369  N   ILE A 377    -102.296  12.241 -67.369  1.00 89.27           N  
ANISOU  369  N   ILE A 377     7110  17166   9641  -1418  -1339   5719       N  
ATOM    370  CA  ILE A 377    -101.135  11.443 -67.740  1.00 84.59           C  
ANISOU  370  CA  ILE A 377     6897  16062   9180  -1711  -1462   5566       C  
ATOM    371  C   ILE A 377    -100.710  10.582 -66.558  1.00 90.26           C  
ANISOU  371  C   ILE A 377     7482  16949   9862  -1904  -1355   5732       C  
ATOM    372  O   ILE A 377    -100.568  11.075 -65.432  1.00 92.63           O  
ANISOU  372  O   ILE A 377     7670  17614   9913  -1680  -1126   5722       O  
ATOM    373  CB  ILE A 377     -99.976  12.335 -68.211  1.00 71.37           C  
ANISOU  373  CB  ILE A 377     5708  14017   7394  -1503  -1443   5163       C  
ATOM    374  CG1 ILE A 377     -98.719  11.484 -68.401  1.00 68.51           C  
ANISOU  374  CG1 ILE A 377     5662  13231   7137  -1762  -1529   4997       C  
ATOM    375  CG2 ILE A 377     -99.741  13.473 -67.227  1.00 71.70           C  
ANISOU  375  CG2 ILE A 377     5745  14366   7132  -1138  -1204   5053       C  
ATOM    376  CD1 ILE A 377     -97.462  12.260 -68.646  1.00 65.54           C  
ANISOU  376  CD1 ILE A 377     5697  12572   6632  -1615  -1466   4655       C  
ATOM    377  N   THR A 378    -100.510   9.292 -66.814  1.00 85.30           N  
ANISOU  377  N   THR A 378     6887  16048   9476  -2290  -1545   5866       N  
ATOM    378  CA  THR A 378     -99.930   8.386 -65.834  1.00 75.81           C  
ANISOU  378  CA  THR A 378     5633  14876   8295  -2459  -1535   5963       C  
ATOM    379  C   THR A 378     -98.410   8.415 -65.947  1.00 71.97           C  
ANISOU  379  C   THR A 378     5619  13956   7770  -2389  -1552   5558       C  
ATOM    380  O   THR A 378     -97.852   8.722 -67.004  1.00 69.30           O  
ANISOU  380  O   THR A 378     5613  13233   7483  -2356  -1650   5284       O  
ATOM    381  CB  THR A 378    -100.451   6.962 -66.033  1.00 78.32           C  
ANISOU  381  CB  THR A 378     5778  15073   8905  -2879  -1795   6310       C  
ATOM    382  CG2 THR A 378    -101.961   6.927 -65.863  1.00 82.76           C  
ANISOU  382  CG2 THR A 378     6003  15995   9445  -2880  -1767   6671       C  
ATOM    383  OG1 THR A 378    -100.117   6.506 -67.349  1.00 81.02           O  
ANISOU  383  OG1 THR A 378     6457  14868   9458  -3079  -2033   6175       O  
ATOM    384  N   ALA A 379     -97.740   8.095 -64.842  1.00 86.74           N  
ANISOU  384  N   ALA A 379     7503  15923   9530  -2352  -1460   5533       N  
ATOM    385  CA  ALA A 379     -96.303   8.311 -64.755  1.00 80.10           C  
ANISOU  385  CA  ALA A 379     7046  14796   8592  -2238  -1430   5172       C  
ATOM    386  C   ALA A 379     -95.665   7.346 -63.765  1.00 82.64           C  
ANISOU  386  C   ALA A 379     7378  15115   8907  -2331  -1460   5252       C  
ATOM    387  O   ALA A 379     -96.241   7.031 -62.714  1.00 73.10           O  
ANISOU  387  O   ALA A 379     5893  14267   7613  -2328  -1374   5515       O  
ATOM    388  CB  ALA A 379     -95.978   9.756 -64.356  1.00 67.98           C  
ANISOU  388  CB  ALA A 379     5605  13462   6761  -1890  -1201   4919       C  
ATOM    389  N   PHE A 380     -94.471   6.887 -64.134  1.00 82.88           N  
ANISOU  389  N   PHE A 380     7729  14752   9009  -2391  -1588   5033       N  
ATOM    390  CA  PHE A 380     -93.559   6.117 -63.297  1.00 68.10           C  
ANISOU  390  CA  PHE A 380     5965  12814   7097  -2411  -1630   5031       C  
ATOM    391  C   PHE A 380     -92.240   6.880 -63.257  1.00 67.11           C  
ANISOU  391  C   PHE A 380     6111  12598   6788  -2204  -1554   4647       C  
ATOM    392  O   PHE A 380     -91.524   6.931 -64.263  1.00 62.89           O  
ANISOU  392  O   PHE A 380     5810  11740   6345  -2236  -1665   4425       O  
ATOM    393  CB  PHE A 380     -93.329   4.718 -63.868  1.00 68.62           C  
ANISOU  393  CB  PHE A 380     6147  12482   7442  -2683  -1921   5155       C  
ATOM    394  CG  PHE A 380     -94.339   3.697 -63.445  1.00 72.49           C  
ANISOU  394  CG  PHE A 380     6369  13078   8096  -2925  -2044   5586       C  
ATOM    395  CD1 PHE A 380     -94.676   3.541 -62.115  1.00 85.80           C  
ANISOU  395  CD1 PHE A 380     7838  15133   9629  -2870  -1908   5827       C  
ATOM    396  CD2 PHE A 380     -94.940   2.877 -64.383  1.00 73.62           C  
ANISOU  396  CD2 PHE A 380     6481  12953   8537  -3212  -2322   5761       C  
ATOM    397  CE1 PHE A 380     -95.599   2.591 -61.729  1.00 84.76           C  
ANISOU  397  CE1 PHE A 380     7450  15110   9644  -3103  -2036   6255       C  
ATOM    398  CE2 PHE A 380     -95.866   1.930 -64.004  1.00 77.75           C  
ANISOU  398  CE2 PHE A 380     6738  13572   9231  -3466  -2492   6182       C  
ATOM    399  CZ  PHE A 380     -96.197   1.788 -62.676  1.00 80.83           C  
ANISOU  399  CZ  PHE A 380     6904  14339   9470  -3409  -2343   6438       C  
ATOM    400  N   GLU A 381     -91.913   7.471 -62.116  1.00 70.76           N  
ANISOU  400  N   GLU A 381     6533  13374   6978  -1995  -1383   4573       N  
ATOM    401  CA  GLU A 381     -90.653   8.180 -61.955  1.00 69.32           C  
ANISOU  401  CA  GLU A 381     6564  13162   6614  -1827  -1351   4228       C  
ATOM    402  C   GLU A 381     -90.156   7.980 -60.533  1.00 74.57           C  
ANISOU  402  C   GLU A 381     7196  14092   7044  -1689  -1297   4241       C  
ATOM    403  O   GLU A 381     -90.938   7.637 -59.640  1.00 87.90           O  
ANISOU  403  O   GLU A 381     8687  16063   8648  -1668  -1207   4506       O  
ATOM    404  CB  GLU A 381     -90.794   9.676 -62.277  1.00 77.43           C  
ANISOU  404  CB  GLU A 381     7620  14317   7482  -1656  -1209   4016       C  
ATOM    405  CG  GLU A 381     -91.748  10.453 -61.388  1.00 86.86           C  
ANISOU  405  CG  GLU A 381     8604  15958   8442  -1448  -1005   4110       C  
ATOM    406  CD  GLU A 381     -91.959  11.874 -61.884  1.00 99.96           C  
ANISOU  406  CD  GLU A 381    10333  17673   9973  -1276   -910   3925       C  
ATOM    407  OE1 GLU A 381     -93.104  12.368 -61.821  1.00101.36           O  
ANISOU  407  OE1 GLU A 381    10327  18099  10087  -1151   -795   4068       O  
ATOM    408  OE2 GLU A 381     -90.980  12.493 -62.353  1.00 99.84           O1-
ANISOU  408  OE2 GLU A 381    10549  17471   9915  -1268   -962   3656       O1-
ATOM    409  N   PRO A 382     -88.850   8.152 -60.297  1.00 73.92           N  
ANISOU  409  N   PRO A 382     7289  13952   6845  -1593  -1366   3968       N  
ATOM    410  CA  PRO A 382     -88.328   7.977 -58.931  1.00 74.04           C  
ANISOU  410  CA  PRO A 382     7291  14231   6609  -1430  -1348   3953       C  
ATOM    411  C   PRO A 382     -88.979   8.888 -57.910  1.00 69.41           C  
ANISOU  411  C   PRO A 382     6556  14114   5703  -1205  -1134   3948       C  
ATOM    412  O   PRO A 382     -89.066   8.520 -56.732  1.00 80.69           O  
ANISOU  412  O   PRO A 382     7913  15817   6928  -1092  -1084   4080       O  
ATOM    413  CB  PRO A 382     -86.833   8.285 -59.088  1.00 65.45           C  
ANISOU  413  CB  PRO A 382     6376  13028   5463  -1361  -1484   3582       C  
ATOM    414  CG  PRO A 382     -86.540   7.976 -60.511  1.00 62.85           C  
ANISOU  414  CG  PRO A 382     6154  12301   5424  -1549  -1611   3526       C  
ATOM    415  CD  PRO A 382     -87.768   8.379 -61.270  1.00 67.09           C  
ANISOU  415  CD  PRO A 382     6616  12798   6076  -1643  -1494   3679       C  
ATOM    416  N   GLU A 383     -89.444  10.070 -58.323  1.00 68.50           N  
ANISOU  416  N   GLU A 383     6408  14108   5511  -1111  -1012   3800       N  
ATOM    417  CA  GLU A 383     -90.157  10.952 -57.407  1.00 71.08           C  
ANISOU  417  CA  GLU A 383     6593  14898   5517   -848   -812   3779       C  
ATOM    418  C   GLU A 383     -91.471  10.348 -56.929  1.00 74.09           C  
ANISOU  418  C   GLU A 383     6702  15534   5915   -876   -682   4185       C  
ATOM    419  O   GLU A 383     -92.037  10.827 -55.941  1.00 77.21           O  
ANISOU  419  O   GLU A 383     6943  16388   6006   -634   -507   4211       O  
ATOM    420  CB  GLU A 383     -90.424  12.303 -58.073  1.00 75.75           C  
ANISOU  420  CB  GLU A 383     7232  15509   6042   -730   -739   3557       C  
ATOM    421  CG  GLU A 383     -89.179  13.128 -58.363  1.00 75.25           C  
ANISOU  421  CG  GLU A 383     7392  15314   5885   -693   -854   3141       C  
ATOM    422  CD  GLU A 383     -88.471  12.703 -59.634  1.00 92.45           C  
ANISOU  422  CD  GLU A 383     9715  17003   8408   -972  -1008   3097       C  
ATOM    423  OE1 GLU A 383     -88.952  11.763 -60.302  1.00 96.97           O  
ANISOU  423  OE1 GLU A 383    10247  17356   9241  -1167  -1055   3383       O  
ATOM    424  OE2 GLU A 383     -87.431  13.313 -59.967  1.00101.53           O1-
ANISOU  424  OE2 GLU A 383    11016  17885   9674   -988  -1039   2681       O1-
ATOM    425  N   ALA A 384     -91.971   9.318 -57.607  1.00 95.07           N  
ANISOU  425  N   ALA A 384     9281  17935   8907  -1162   -779   4486       N  
ATOM    426  CA  ALA A 384     -93.206   8.650 -57.223  1.00 92.95           C  
ANISOU  426  CA  ALA A 384     8711  17909   8695  -1257   -705   4901       C  
ATOM    427  C   ALA A 384     -92.975   7.474 -56.283  1.00 79.86           C  
ANISOU  427  C   ALA A 384     7034  16304   7005  -1347   -763   5158       C  
ATOM    428  O   ALA A 384     -93.950   6.875 -55.819  1.00101.73           O  
ANISOU  428  O   ALA A 384     9544  19314   9794  -1440   -706   5536       O  
ATOM    429  CB  ALA A 384     -93.960   8.174 -58.469  1.00 75.83           C  
ANISOU  429  CB  ALA A 384     6448  15459   6904  -1536   -827   5094       C  
ATOM    430  N   LEU A 385     -91.716   7.131 -56.002  1.00 78.80           N  
ANISOU  430  N   LEU A 385     7160  15963   6815  -1317   -889   4982       N  
ATOM    431  CA  LEU A 385     -91.369   6.083 -55.043  1.00 81.95           C  
ANISOU  431  CA  LEU A 385     7600  16405   7133  -1345   -957   5210       C  
ATOM    432  C   LEU A 385     -92.003   4.746 -55.422  1.00 83.50           C  
ANISOU  432  C   LEU A 385     7703  16364   7658  -1678  -1097   5635       C  
ATOM    433  O   LEU A 385     -92.634   4.074 -54.601  1.00 94.22           O  
ANISOU  433  O   LEU A 385     8899  17953   8947  -1739  -1048   6009       O  
ATOM    434  CB  LEU A 385     -91.763   6.488 -53.619  1.00 86.02           C  
ANISOU  434  CB  LEU A 385     7966  17486   7231  -1083   -745   5291       C  
ATOM    435  CG  LEU A 385     -91.188   7.800 -53.089  1.00 85.43           C  
ANISOU  435  CG  LEU A 385     7983  17689   6787   -727   -637   4854       C  
ATOM    436  CD1 LEU A 385     -91.700   8.058 -51.690  1.00 90.37           C  
ANISOU  436  CD1 LEU A 385     8452  18890   6993   -460   -437   4958       C  
ATOM    437  CD2 LEU A 385     -89.670   7.767 -53.107  1.00100.40           C  
ANISOU  437  CD2 LEU A 385    10178  19318   8653   -671   -840   4523       C  
ATOM    438  N   GLY A 386     -91.829   4.358 -56.682  1.00 80.52           N  
ANISOU  438  N   GLY A 386     7435  15527   7632  -1898  -1289   5576       N  
ATOM    439  CA  GLY A 386     -92.368   3.099 -57.149  1.00 93.75           C  
ANISOU  439  CA  GLY A 386     9053  16927   9639  -2221  -1484   5927       C  
ATOM    440  C   GLY A 386     -93.869   3.062 -57.325  1.00 95.82           C  
ANISOU  440  C   GLY A 386     8961  17421  10024  -2388  -1421   6249       C  
ATOM    441  O   GLY A 386     -94.407   2.002 -57.667  1.00 97.84           O  
ANISOU  441  O   GLY A 386     9139  17476  10561  -2684  -1618   6567       O  
ATOM    442  N   ASN A 387     -94.566   4.169 -57.095  1.00 94.75           N  
ANISOU  442  N   ASN A 387     8605  17710   9685  -2196  -1182   6181       N  
ATOM    443  CA  ASN A 387     -95.988   4.260 -57.376  1.00 87.62           C  
ANISOU  443  CA  ASN A 387     7341  17063   8889  -2308  -1139   6456       C  
ATOM    444  C   ASN A 387     -96.211   4.816 -58.780  1.00 89.65           C  
ANISOU  444  C   ASN A 387     7626  17075   9360  -2371  -1230   6255       C  
ATOM    445  O   ASN A 387     -95.301   5.348 -59.420  1.00 94.56           O  
ANISOU  445  O   ASN A 387     8537  17405   9987  -2280  -1255   5882       O  
ATOM    446  CB  ASN A 387     -96.684   5.138 -56.337  1.00 94.45           C  
ANISOU  446  CB  ASN A 387     7937  18563   9384  -2017   -834   6514       C  
ATOM    447  CG  ASN A 387     -96.554   4.590 -54.935  1.00112.54           C  
ANISOU  447  CG  ASN A 387    10195  21143  11424  -1946   -731   6743       C  
ATOM    448  ND2 ASN A 387     -96.588   5.476 -53.947  1.00113.62           N  
ANISOU  448  ND2 ASN A 387    10259  21763  11146  -1596   -472   6615       N  
ATOM    449  OD1 ASN A 387     -96.426   3.382 -54.739  1.00126.05           O  
ANISOU  449  OD1 ASN A 387    11961  22638  13292  -2191   -892   7033       O  
ATOM    450  N   GLN A 388     -97.444   4.684 -59.259  1.00 85.44           N  
ANISOU  450  N   GLN A 388     6790  16683   8991  -2525  -1292   6527       N  
ATOM    451  CA  GLN A 388     -97.854   5.215 -60.554  1.00 82.92           C  
ANISOU  451  CA  GLN A 388     6457  16204   8845  -2574  -1382   6402       C  
ATOM    452  C   GLN A 388     -98.773   6.402 -60.303  1.00 85.46           C  
ANISOU  452  C   GLN A 388     6496  17041   8933  -2305  -1135   6416       C  
ATOM    453  O   GLN A 388     -99.893   6.228 -59.813  1.00 88.44           O  
ANISOU  453  O   GLN A 388     6506  17837   9261  -2317  -1086   6765       O  
ATOM    454  CB  GLN A 388     -98.559   4.147 -61.385  1.00 84.63           C  
ANISOU  454  CB  GLN A 388     6553  16182   9420  -2945  -1709   6705       C  
ATOM    455  CG  GLN A 388     -98.934   4.614 -62.773  1.00 82.32           C  
ANISOU  455  CG  GLN A 388     6276  15707   9296  -3009  -1836   6585       C  
ATOM    456  CD  GLN A 388     -99.408   3.484 -63.657  1.00 91.38           C  
ANISOU  456  CD  GLN A 388     7393  16538  10791  -3379  -2237   6827       C  
ATOM    457  NE2 GLN A 388     -99.965   2.445 -63.046  1.00102.16           N  
ANISOU  457  NE2 GLN A 388     8589  17984  12242  -3568  -2394   7222       N  
ATOM    458  OE1 GLN A 388     -99.276   3.544 -64.878  1.00 90.18           O  
ANISOU  458  OE1 GLN A 388     7479  15991  10793  -3458  -2362   6627       O  
ATOM    459  N   VAL A 389     -98.311   7.602 -60.639  1.00 83.41           N  
ANISOU  459  N   VAL A 389     6421  16755   8518  -2046   -988   6051       N  
ATOM    460  CA  VAL A 389     -99.082   8.803 -60.353  1.00 82.49           C  
ANISOU  460  CA  VAL A 389     6082  17118   8142  -1728   -748   6029       C  
ATOM    461  C   VAL A 389     -99.837   9.224 -61.606  1.00 81.62           C  
ANISOU  461  C   VAL A 389     5877  16931   8205  -1784   -840   6076       C  
ATOM    462  O   VAL A 389     -99.476   8.876 -62.730  1.00 83.74           O  
ANISOU  462  O   VAL A 389     6367  16717   8735  -2005  -1052   5985       O  
ATOM    463  CB  VAL A 389     -98.193   9.948 -59.823  1.00 84.01           C  
ANISOU  463  CB  VAL A 389     6539  17375   8006  -1367   -544   5624       C  
ATOM    464  CG1 VAL A 389     -97.567   9.560 -58.492  1.00 88.78           C  
ANISOU  464  CG1 VAL A 389     7189  18153   8390  -1284   -455   5611       C  
ATOM    465  CG2 VAL A 389     -97.117  10.296 -60.836  1.00 81.08           C  
ANISOU  465  CG2 VAL A 389     6594  16453   7758  -1412   -674   5269       C  
ATOM    466  N   GLU A 390    -100.911   9.986 -61.412  1.00 86.05           N  
ANISOU  466  N   GLU A 390     6105  17998   8591  -1554   -676   6221       N  
ATOM    467  CA  GLU A 390    -101.747  10.430 -62.517  1.00 97.37           C  
ANISOU  467  CA  GLU A 390     7394  19454  10149  -1569   -751   6324       C  
ATOM    468  C   GLU A 390    -102.094  11.899 -62.334  1.00 98.98           C  
ANISOU  468  C   GLU A 390     7554  20035  10021  -1097   -496   6163       C  
ATOM    469  O   GLU A 390    -102.276  12.377 -61.210  1.00 91.30           O  
ANISOU  469  O   GLU A 390     6421  19539   8731   -791   -244   6136       O  
ATOM    470  CB  GLU A 390    -103.027   9.587 -62.630  1.00116.87           C  
ANISOU  470  CB  GLU A 390     9445  22193  12769  -1794   -939   6814       C  
ATOM    471  CG  GLU A 390    -103.978  10.021 -63.741  1.00132.64           C  
ANISOU  471  CG  GLU A 390    11415  24154  14828  -1799   -965   6920       C  
ATOM    472  CD  GLU A 390    -105.239   9.177 -63.797  1.00148.48           C  
ANISOU  472  CD  GLU A 390    13152  26314  16950  -2030  -1091   7351       C  
ATOM    473  OE1 GLU A 390    -105.224   8.122 -64.468  1.00151.07           O  
ANISOU  473  OE1 GLU A 390    13637  26202  17559  -2416  -1385   7495       O  
ATOM    474  OE2 GLU A 390    -106.243   9.565 -63.161  1.00156.79           O1-
ANISOU  474  OE2 GLU A 390    13829  27887  17855  -1819   -876   7469       O1-
ATOM    475  N   GLY A 391    -102.176  12.613 -63.451  1.00102.26           N  
ANISOU  475  N   GLY A 391     8159  20186  10508   -984   -617   6004       N  
ATOM    476  CA  GLY A 391    -102.528  14.020 -63.438  1.00102.76           C  
ANISOU  476  CA  GLY A 391     8234  20424  10387   -480   -482   5727       C  
ATOM    477  C   GLY A 391    -101.311  14.919 -63.550  1.00 98.24           C  
ANISOU  477  C   GLY A 391     8206  19402   9718   -272   -467   5237       C  
ATOM    478  O   GLY A 391    -100.158  14.477 -63.582  1.00 98.46           O  
ANISOU  478  O   GLY A 391     8564  19079   9767   -496   -547   5133       O  
ATOM    479  N   LEU A 392    -101.590  16.222 -63.596  1.00 81.85           N  
ANISOU  479  N   LEU A 392     6207  17340   7552    175   -367   4928       N  
ATOM    480  CA  LEU A 392    -100.556  17.228 -63.801  1.00 88.38           C  
ANISOU  480  CA  LEU A 392     7540  17698   8344    364   -366   4468       C  
ATOM    481  C   LEU A 392    -100.059  17.873 -62.515  1.00 89.85           C  
ANISOU  481  C   LEU A 392     7795  18114   8229    668   -150   4173       C  
ATOM    482  O   LEU A 392     -98.929  18.376 -62.488  1.00 78.65           O  
ANISOU  482  O   LEU A 392     6781  16306   6799    679   -171   3824       O  
ATOM    483  CB  LEU A 392    -101.072  18.330 -64.734  1.00 95.05           C  
ANISOU  483  CB  LEU A 392     8524  18284   9307    664   -442   4290       C  
ATOM    484  CG  LEU A 392    -101.434  17.885 -66.149  1.00 95.63           C  
ANISOU  484  CG  LEU A 392     8631  18060   9643    419   -697   4494       C  
ATOM    485  CD1 LEU A 392    -101.691  19.087 -67.043  1.00 97.57           C  
ANISOU  485  CD1 LEU A 392     9138  17975   9959    743   -777   4289       C  
ATOM    486  CD2 LEU A 392    -100.330  17.013 -66.714  1.00 88.66           C  
ANISOU  486  CD2 LEU A 392     8050  16758   8879    -32   -843   4518       C  
ATOM    487  N   GLU A 393    -100.870  17.878 -61.458  1.00111.40           N  
ANISOU  487  N   GLU A 393    10128  21488  10709    917     54   4295       N  
ATOM    488  CA  GLU A 393    -100.503  18.612 -60.251  1.00119.51           C  
ANISOU  488  CA  GLU A 393    11231  22775  11402   1295    245   3957       C  
ATOM    489  C   GLU A 393     -99.237  18.048 -59.616  1.00114.69           C  
ANISOU  489  C   GLU A 393    10855  22054  10669   1053    226   3875       C  
ATOM    490  O   GLU A 393     -98.350  18.810 -59.193  1.00113.89           O  
ANISOU  490  O   GLU A 393    11074  21746  10452   1242    231   3431       O  
ATOM    491  CB  GLU A 393    -101.666  18.581 -59.263  1.00130.40           C  
ANISOU  491  CB  GLU A 393    12096  24958  12493   1600    490   4154       C  
ATOM    492  CG  GLU A 393    -101.456  19.447 -58.053  1.00146.75           C  
ANISOU  492  CG  GLU A 393    14233  27354  14170   2091    683   3757       C  
ATOM    493  CD  GLU A 393    -101.300  20.908 -58.401  1.00155.17           C  
ANISOU  493  CD  GLU A 393    15644  28004  15308   2520    617   3216       C  
ATOM    494  OE1 GLU A 393    -101.957  21.374 -59.356  1.00157.65           O  
ANISOU  494  OE1 GLU A 393    15939  28088  15872   2625    523   3239       O  
ATOM    495  OE2 GLU A 393    -100.509  21.589 -57.720  1.00158.37           O1-
ANISOU  495  OE2 GLU A 393    16354  28290  15527   2750    634   2769       O1-
ATOM    496  N   PHE A 394     -99.139  16.714 -59.548  1.00 90.73           N  
ANISOU  496  N   PHE A 394     7662  19135   7676    639    174   4295       N  
ATOM    497  CA  PHE A 394     -97.954  16.052 -59.010  1.00 81.64           C  
ANISOU  497  CA  PHE A 394     6720  17870   6430    412    115   4262       C  
ATOM    498  C   PHE A 394     -96.681  16.587 -59.649  1.00 89.78           C  
ANISOU  498  C   PHE A 394     8222  18250   7641    340    -43   3828       C  
ATOM    499  O   PHE A 394     -95.661  16.759 -58.973  1.00 92.53           O  
ANISOU  499  O   PHE A 394     8772  18550   7834    392    -47   3541       O  
ATOM    500  CB  PHE A 394     -98.067  14.539 -59.223  1.00 83.80           C  
ANISOU  500  CB  PHE A 394     6822  18069   6949    -55      1   4703       C  
ATOM    501  CG  PHE A 394     -97.026  13.740 -58.487  1.00 85.78           C  
ANISOU  501  CG  PHE A 394     7221  18169   7204   -226    -54   4629       C  
ATOM    502  CD1 PHE A 394     -95.804  13.455 -59.075  1.00 82.97           C  
ANISOU  502  CD1 PHE A 394     7216  17273   7036   -448   -245   4432       C  
ATOM    503  CD2 PHE A 394     -97.275  13.265 -57.210  1.00 91.78           C  
ANISOU  503  CD2 PHE A 394     7757  19353   7761   -140     77   4771       C  
ATOM    504  CE1 PHE A 394     -94.847  12.719 -58.399  1.00 84.84           C  
ANISOU  504  CE1 PHE A 394     7571  17411   7255   -561   -310   4375       C  
ATOM    505  CE2 PHE A 394     -96.324  12.527 -56.528  1.00 92.52           C  
ANISOU  505  CE2 PHE A 394     8004  19315   7835   -263      3   4730       C  
ATOM    506  CZ  PHE A 394     -95.108  12.254 -57.122  1.00 89.86           C  
ANISOU  506  CZ  PHE A 394     8009  18450   7683   -465   -194   4530       C  
ATOM    507  N   HIS A 395     -96.725  16.867 -60.950  1.00 89.93           N  
ANISOU  507  N   HIS A 395     8404  17791   7975    220   -172   3783       N  
ATOM    508  CA  HIS A 395     -95.569  17.402 -61.655  1.00 83.82           C  
ANISOU  508  CA  HIS A 395     8050  16420   7379    124   -284   3422       C  
ATOM    509  C   HIS A 395     -95.484  18.922 -61.575  1.00 78.89           C  
ANISOU  509  C   HIS A 395     7640  15617   6717    487   -213   2980       C  
ATOM    510  O   HIS A 395     -94.376  19.469 -61.544  1.00 82.14           O  
ANISOU  510  O   HIS A 395     8354  15681   7173    456   -250   2617       O  
ATOM    511  CB  HIS A 395     -95.603  16.958 -63.119  1.00 69.87           C  
ANISOU  511  CB  HIS A 395     6390  14232   5924   -177   -451   3600       C  
ATOM    512  CG  HIS A 395     -95.778  15.481 -63.298  1.00 69.00           C  
ANISOU  512  CG  HIS A 395     6093  14223   5901   -525   -571   4009       C  
ATOM    513  CD2 HIS A 395     -94.883  14.465 -63.253  1.00 73.67           C  
ANISOU  513  CD2 HIS A 395     6774  14673   6544   -817   -687   4079       C  
ATOM    514  ND1 HIS A 395     -97.004  14.901 -63.545  1.00 77.38           N  
ANISOU  514  ND1 HIS A 395     6829  15540   7032   -597   -608   4400       N  
ATOM    515  CE1 HIS A 395     -96.856  13.592 -63.653  1.00 73.18           C  
ANISOU  515  CE1 HIS A 395     6224  14891   6692   -943   -724   4604       C  
ATOM    516  NE2 HIS A 395     -95.579  13.301 -63.479  1.00 74.25           N  
ANISOU  516  NE2 HIS A 395     6620  14757   6834  -1054   -769   4391       N  
ATOM    517  N   LYS A 396     -96.627  19.613 -61.536  1.00 76.87           N  
ANISOU  517  N   LYS A 396     7223  15582   6403    831   -126   2998       N  
ATOM    518  CA  LYS A 396     -96.628  21.069 -61.429  1.00 78.97           C  
ANISOU  518  CA  LYS A 396     7713  15643   6647   1223    -86   2574       C  
ATOM    519  C   LYS A 396     -95.915  21.539 -60.167  1.00 99.53           C  
ANISOU  519  C   LYS A 396    10416  18403   8999   1432    -17   2180       C  
ATOM    520  O   LYS A 396     -95.277  22.612 -60.168  1.00105.72           O  
ANISOU  520  O   LYS A 396    11528  18787   9855   1574    -63   1742       O  
ATOM    521  CB  LYS A 396     -98.070  21.581 -61.460  1.00 82.46           C  
ANISOU  521  CB  LYS A 396     7895  16403   7034   1617     -9   2681       C  
ATOM    522  CG  LYS A 396     -98.218  23.082 -61.578  1.00 84.98           C  
ANISOU  522  CG  LYS A 396     8478  16418   7394   2051    -17   2280       C  
ATOM    523  CD  LYS A 396     -99.687  23.463 -61.711  1.00 95.61           C  
ANISOU  523  CD  LYS A 396     9522  18102   8705   2455     34   2419       C  
ATOM    524  CE  LYS A 396     -99.856  24.970 -61.822  1.00107.30           C  
ANISOU  524  CE  LYS A 396    11298  19234  10238   2940     -6   2012       C  
ATOM    525  NZ  LYS A 396     -99.323  25.675 -60.622  1.00106.75           N1+
ANISOU  525  NZ  LYS A 396    11376  19241   9941   3249     72   1534       N1+
ATOM    526  N   PHE A 397     -96.003  20.746 -59.088  1.00110.32           N  
ANISOU  526  N   PHE A 397    11513  20336  10069   1443     77   2336       N  
ATOM    527  CA  PHE A 397     -95.285  21.083 -57.860  1.00109.56           C  
ANISOU  527  CA  PHE A 397    11510  20437   9680   1643    112   1966       C  
ATOM    528  C   PHE A 397     -93.818  21.408 -58.123  1.00 99.65           C  
ANISOU  528  C   PHE A 397    10632  18614   8617   1410    -47   1598       C  
ATOM    529  O   PHE A 397     -93.261  22.323 -57.506  1.00 96.25           O  
ANISOU  529  O   PHE A 397    10400  18077   8094   1639    -79   1111       O  
ATOM    530  CB  PHE A 397     -95.382  19.944 -56.846  1.00111.92           C  
ANISOU  530  CB  PHE A 397    11516  21356   9651   1570    201   2286       C  
ATOM    531  CG  PHE A 397     -94.473  20.128 -55.670  1.00111.48           C  
ANISOU  531  CG  PHE A 397    11591  21481   9284   1724    182   1926       C  
ATOM    532  CD1 PHE A 397     -94.755  21.083 -54.713  1.00111.71           C  
ANISOU  532  CD1 PHE A 397    11631  21828   8988   2228    276   1532       C  
ATOM    533  CD2 PHE A 397     -93.321  19.373 -55.536  1.00108.90           C  
ANISOU  533  CD2 PHE A 397    11384  21004   8989   1398     43   1942       C  
ATOM    534  CE1 PHE A 397     -93.919  21.271 -53.631  1.00104.51           C  
ANISOU  534  CE1 PHE A 397    10850  21093   7767   2388    221   1161       C  
ATOM    535  CE2 PHE A 397     -92.477  19.559 -54.455  1.00112.52           C  
ANISOU  535  CE2 PHE A 397    11951  21646   9154   1558    -13   1591       C  
ATOM    536  CZ  PHE A 397     -92.778  20.509 -53.500  1.00108.24           C  
ANISOU  536  CZ  PHE A 397    11425  21429   8272   2045     69   1197       C  
ATOM    537  N   TYR A 398     -93.174  20.672 -59.034  1.00 87.50           N  
ANISOU  537  N   TYR A 398     9179  16718   7350    959   -154   1804       N  
ATOM    538  CA  TYR A 398     -91.766  20.923 -59.325  1.00 79.12           C  
ANISOU  538  CA  TYR A 398     8409  15173   6480    715   -278   1482       C  
ATOM    539  C   TYR A 398     -91.571  22.152 -60.198  1.00 80.20           C  
ANISOU  539  C   TYR A 398     8851  14722   6901    740   -312   1202       C  
ATOM    540  O   TYR A 398     -90.519  22.797 -60.119  1.00 88.94           O  
ANISOU  540  O   TYR A 398    10189  15479   8125    655   -383    815       O  
ATOM    541  CB  TYR A 398     -91.132  19.704 -59.998  1.00 71.71           C  
ANISOU  541  CB  TYR A 398     7444  14091   5711    271   -368   1778       C  
ATOM    542  CG  TYR A 398     -91.255  18.444 -59.184  1.00 72.03           C  
ANISOU  542  CG  TYR A 398     7232  14620   5515    211   -369   2094       C  
ATOM    543  CD1 TYR A 398     -90.390  18.191 -58.131  1.00 72.84           C  
ANISOU  543  CD1 TYR A 398     7340  14934   5402    249   -422   1901       C  
ATOM    544  CD2 TYR A 398     -92.247  17.512 -59.457  1.00 87.85           C  
ANISOU  544  CD2 TYR A 398     8996  16865   7517    112   -338   2599       C  
ATOM    545  CE1 TYR A 398     -90.502  17.044 -57.373  1.00 84.38           C  
ANISOU  545  CE1 TYR A 398     8608  16824   6630    206   -431   2235       C  
ATOM    546  CE2 TYR A 398     -92.367  16.357 -58.704  1.00 91.31           C  
ANISOU  546  CE2 TYR A 398     9226  17708   7762     24   -341   2938       C  
ATOM    547  CZ  TYR A 398     -91.491  16.131 -57.663  1.00 87.46           C  
ANISOU  547  CZ  TYR A 398     8781  17412   7039     81   -381   2770       C  
ATOM    548  OH  TYR A 398     -91.600  14.990 -56.905  1.00 91.93           O  
ANISOU  548  OH  TYR A 398     9176  18359   7395      5   -393   3148       O  
ATOM    549  N   PHE A 399     -92.559  22.493 -61.028  1.00 78.72           N  
ANISOU  549  N   PHE A 399     8664  14411   6834    845   -275   1404       N  
ATOM    550  CA  PHE A 399     -92.458  23.711 -61.821  1.00 84.92           C  
ANISOU  550  CA  PHE A 399     9772  14630   7864    910   -311   1183       C  
ATOM    551  C   PHE A 399     -92.491  24.952 -60.946  1.00104.71           C  
ANISOU  551  C   PHE A 399    12421  17091  10271   1314   -311    712       C  
ATOM    552  O   PHE A 399     -91.827  25.946 -61.263  1.00112.24           O  
ANISOU  552  O   PHE A 399    13705  17497  11444   1268   -382    397       O  
ATOM    553  CB  PHE A 399     -93.583  23.770 -62.850  1.00 80.90           C  
ANISOU  553  CB  PHE A 399     9224  14049   7466    992   -304   1516       C  
ATOM    554  CG  PHE A 399     -93.393  22.837 -64.000  1.00 83.88           C  
ANISOU  554  CG  PHE A 399     9596  14266   8010    584   -358   1875       C  
ATOM    555  CD1 PHE A 399     -93.734  21.504 -63.883  1.00 83.80           C  
ANISOU  555  CD1 PHE A 399     9278  14656   7906    412   -366   2220       C  
ATOM    556  CD2 PHE A 399     -92.876  23.291 -65.202  1.00 85.16           C  
ANISOU  556  CD2 PHE A 399    10073  13873   8412    376   -407   1869       C  
ATOM    557  CE1 PHE A 399     -93.564  20.636 -64.940  1.00 79.61           C  
ANISOU  557  CE1 PHE A 399     8764  13955   7529     67   -452   2499       C  
ATOM    558  CE2 PHE A 399     -92.702  22.427 -66.266  1.00 78.93           C  
ANISOU  558  CE2 PHE A 399     9289  12975   7727     45   -460   2162       C  
ATOM    559  CZ  PHE A 399     -93.048  21.097 -66.135  1.00 67.62           C  
ANISOU  559  CZ  PHE A 399     7557  11925   6209    -96   -498   2450       C  
ATOM    560  N   ASP A 400     -93.236  24.920 -59.843  1.00110.97           N  
ANISOU  560  N   ASP A 400    12979  18449  10736   1707   -234    652       N  
ATOM    561  CA  ASP A 400     -93.379  26.148 -59.066  1.00114.06           C  
ANISOU  561  CA  ASP A 400    13525  18795  11018   2166   -251    163       C  
ATOM    562  C   ASP A 400     -92.309  26.346 -57.994  1.00111.85           C  
ANISOU  562  C   ASP A 400    13347  18559  10591   2168   -328   -295       C  
ATOM    563  O   ASP A 400     -92.164  27.470 -57.501  1.00111.65           O  
ANISOU  563  O   ASP A 400    13546  18315  10561   2472   -407   -788       O  
ATOM    564  CB  ASP A 400     -94.769  26.205 -58.425  1.00118.85           C  
ANISOU  564  CB  ASP A 400    13833  20011  11315   2682   -117    255       C  
ATOM    565  CG  ASP A 400     -95.870  26.309 -59.457  1.00129.60           C  
ANISOU  565  CG  ASP A 400    15109  21282  12852   2772    -89    596       C  
ATOM    566  OD1 ASP A 400     -95.644  26.963 -60.500  1.00134.08           O1-
ANISOU  566  OD1 ASP A 400    15995  21202  13748   2657   -196    561       O1-
ATOM    567  OD2 ASP A 400     -96.952  25.728 -59.235  1.00132.88           O1-
ANISOU  567  OD2 ASP A 400    15129  22284  13075   2945     35    916       O1-
ATOM    568  N   ASN A 401     -91.544  25.310 -57.628  1.00105.48           N  
ANISOU  568  N   ASN A 401    12400  18001   9676   1853   -343   -171       N  
ATOM    569  CA  ASN A 401     -90.604  25.413 -56.502  1.00105.64           C  
ANISOU  569  CA  ASN A 401    12467  18174   9496   1906   -442   -596       C  
ATOM    570  C   ASN A 401     -89.310  24.674 -56.844  1.00112.69           C  
ANISOU  570  C   ASN A 401    13384  18853  10580   1390   -545   -536       C  
ATOM    571  O   ASN A 401     -89.157  23.499 -56.504  1.00115.80           O  
ANISOU  571  O   ASN A 401    13559  19651  10787   1249   -526   -245       O  
ATOM    572  CB  ASN A 401     -91.229  24.861 -55.225  1.00106.62           C  
ANISOU  572  CB  ASN A 401    12310  19106   9094   2263   -338   -526       C  
ATOM    573  CG  ASN A 401     -92.612  25.419 -54.960  1.00115.91           C  
ANISOU  573  CG  ASN A 401    13369  20608  10064   2778   -188   -510       C  
ATOM    574  ND2 ASN A 401     -93.598  24.534 -54.866  1.00112.08           N  
ANISOU  574  ND2 ASN A 401    12529  20692   9364   2829     -7     -4       N  
ATOM    575  OD1 ASN A 401     -92.796  26.631 -54.858  1.00125.76           O  
ANISOU  575  OD1 ASN A 401    14831  21587  11366   3125   -243   -947       O  
ATOM    576  N   LEU A 402     -88.372  25.372 -57.485  1.00116.18           N  
ANISOU  576  N   LEU A 402    14082  18665  11395   1119   -655   -809       N  
ATOM    577  CA  LEU A 402     -87.066  24.774 -57.794  1.00117.96           C  
ANISOU  577  CA  LEU A 402    14297  18710  11812    658   -746   -816       C  
ATOM    578  C   LEU A 402     -85.861  25.742 -57.852  1.00131.81           C  
ANISOU  578  C   LEU A 402    16274  19939  13870    452   -894  -1318       C  
ATOM    579  O   LEU A 402     -84.803  25.416 -57.314  1.00123.29           O  
ANISOU  579  O   LEU A 402    15112  18963  12768    287  -1019  -1549       O  
ATOM    580  CB  LEU A 402     -87.148  23.981 -59.106  1.00102.70           C  
ANISOU  580  CB  LEU A 402    12317  16594  10109    299   -662   -320       C  
ATOM    581  CG  LEU A 402     -87.503  22.499 -58.914  1.00 75.47           C  
ANISOU  581  CG  LEU A 402     8591  13648   6434    246   -621    125       C  
ATOM    582  CD1 LEU A 402     -87.422  21.715 -60.207  1.00 75.20           C  
ANISOU  582  CD1 LEU A 402     8543  13386   6643   -113   -593    521       C  
ATOM    583  CD2 LEU A 402     -86.608  21.871 -57.859  1.00 76.01           C  
ANISOU  583  CD2 LEU A 402     8539  14050   6293    224   -733    -46       C  
ATOM    584  N   PRO A 403     -85.990  26.921 -58.496  1.00157.62           N  
ANISOU  584  N   PRO A 403    19816  22636  17438    446   -897  -1478       N  
ATOM    585  CA  PRO A 403     -87.076  27.559 -59.249  1.00167.36           C  
ANISOU  585  CA  PRO A 403    21214  23602  18775    638   -799  -1276       C  
ATOM    586  C   PRO A 403     -87.075  27.179 -60.725  1.00165.74           C  
ANISOU  586  C   PRO A 403    21055  23084  18835    271   -696   -818       C  
ATOM    587  O   PRO A 403     -86.499  27.886 -61.554  1.00166.45           O  
ANISOU  587  O   PRO A 403    21386  22592  19267     -4   -709   -875       O  
ATOM    588  CB  PRO A 403     -86.785  29.048 -59.073  1.00172.62           C  
ANISOU  588  CB  PRO A 403    22204  23717  19667    750   -929  -1776       C  
ATOM    589  CG  PRO A 403     -85.300  29.116 -58.995  1.00170.91           C  
ANISOU  589  CG  PRO A 403    22010  23240  19687    315  -1052  -2064       C  
ATOM    590  CD  PRO A 403     -84.834  27.829 -58.356  1.00166.67           C  
ANISOU  590  CD  PRO A 403    21143  23314  18869    231  -1057  -1972       C  
ATOM    591  N   THR A 408     -79.847  27.285 -64.053  1.00157.07           N  
ANISOU  591  N   THR A 408    19924  20363  19391  -2436   -616  -1181       N  
ATOM    592  CA  THR A 408     -79.370  28.421 -64.833  1.00165.29           C  
ANISOU  592  CA  THR A 408    21198  20798  20806  -2777   -534  -1199       C  
ATOM    593  C   THR A 408     -78.730  27.968 -66.144  1.00164.62           C  
ANISOU  593  C   THR A 408    21044  20654  20850  -3182   -308   -855       C  
ATOM    594  O   THR A 408     -79.092  28.442 -67.222  1.00165.21           O  
ANISOU  594  O   THR A 408    21376  20380  21016  -3290   -151   -531       O  
ATOM    595  CB  THR A 408     -78.362  29.267 -64.034  1.00172.30           C  
ANISOU  595  CB  THR A 408    22045  21452  21968  -2984   -707  -1723       C  
ATOM    596  CG2 THR A 408     -79.027  29.867 -62.803  1.00170.40           C  
ANISOU  596  CG2 THR A 408    21939  21223  21582  -2545   -936  -2105       C  
ATOM    597  OG1 THR A 408     -77.263  28.443 -63.622  1.00175.08           O  
ANISOU  597  OG1 THR A 408    22011  22198  22312  -3181   -764  -1909       O  
ATOM    598  N   THR A 409     -77.770  27.043 -66.047  1.00163.54           N  
ANISOU  598  N   THR A 409    20561  20882  20696  -3371   -298   -932       N  
ATOM    599  CA  THR A 409     -77.099  26.479 -67.221  1.00151.05           C  
ANISOU  599  CA  THR A 409    18859  19349  19184  -3699    -79   -657       C  
ATOM    600  C   THR A 409     -77.010  24.969 -67.036  1.00135.93           C  
ANISOU  600  C   THR A 409    16652  17989  17008  -3537   -123   -588       C  
ATOM    601  O   THR A 409     -76.308  24.492 -66.140  1.00125.42           O  
ANISOU  601  O   THR A 409    15038  16955  15660  -3517   -276   -888       O  
ATOM    602  CB  THR A 409     -75.716  27.086 -67.431  1.00145.38           C  
ANISOU  602  CB  THR A 409    17992  18418  18828  -4189     -4   -867       C  
ATOM    603  CG2 THR A 409     -75.821  28.531 -67.896  1.00143.45           C  
ANISOU  603  CG2 THR A 409    18091  17536  18878  -4420     71   -814       C  
ATOM    604  OG1 THR A 409     -74.974  27.030 -66.203  1.00146.05           O  
ANISOU  604  OG1 THR A 409    17800  18707  18984  -4186   -236  -1344       O  
ATOM    605  N   VAL A 410     -77.719  24.223 -67.886  1.00125.49           N  
ANISOU  605  N   VAL A 410    15411  16781  15487  -3415    -17   -199       N  
ATOM    606  CA  VAL A 410     -77.703  22.767 -67.884  1.00108.06           C  
ANISOU  606  CA  VAL A 410    12983  15009  13065  -3278    -69    -87       C  
ATOM    607  C   VAL A 410     -77.752  22.287 -69.329  1.00107.01           C  
ANISOU  607  C   VAL A 410    12930  14842  12887  -3400    124    253       C  
ATOM    608  O   VAL A 410     -78.178  23.008 -70.234  1.00117.74           O  
ANISOU  608  O   VAL A 410    14556  15892  14287  -3487    273    478       O  
ATOM    609  CB  VAL A 410     -78.875  22.169 -67.076  1.00 94.01           C  
ANISOU  609  CB  VAL A 410    11226  13482  11013  -2877   -239      9       C  
ATOM    610  CG1 VAL A 410     -78.597  22.271 -65.592  1.00 95.66           C  
ANISOU  610  CG1 VAL A 410    11282  13890  11173  -2727   -435   -347       C  
ATOM    611  CG2 VAL A 410     -80.153  22.894 -67.411  1.00 92.94           C  
ANISOU  611  CG2 VAL A 410    11388  13103  10823  -2703   -193    230       C  
ATOM    612  N   ASN A 411     -77.311  21.047 -69.541  1.00 83.58           N  
ANISOU  612  N   ASN A 411     9746  12194   9815  -3376     99    282       N  
ATOM    613  CA  ASN A 411     -77.155  20.497 -70.886  1.00 73.78           C  
ANISOU  613  CA  ASN A 411     8546  10977   8509  -3476    266    519       C  
ATOM    614  C   ASN A 411     -77.787  19.113 -70.945  1.00 78.03           C  
ANISOU  614  C   ASN A 411     9048  11776   8826  -3215    111    679       C  
ATOM    615  O   ASN A 411     -77.234  18.153 -70.399  1.00 76.94           O  
ANISOU  615  O   ASN A 411     8669  11902   8663  -3139    -26    528       O  
ATOM    616  CB  ASN A 411     -75.680  20.431 -71.276  1.00 78.32           C  
ANISOU  616  CB  ASN A 411     8865  11652   9240  -3762    421    331       C  
ATOM    617  CG  ASN A 411     -75.479  20.375 -72.770  1.00 81.75           C  
ANISOU  617  CG  ASN A 411     9407  12043   9613  -3915    682    569       C  
ATOM    618  ND2 ASN A 411     -74.566  19.520 -73.219  1.00 79.51           N  
ANISOU  618  ND2 ASN A 411     8871  12043   9296  -3957    757    474       N  
ATOM    619  OD1 ASN A 411     -76.141  21.093 -73.516  1.00 92.18           O  
ANISOU  619  OD1 ASN A 411    11038  13094  10892  -3962    810    831       O  
ATOM    620  N   THR A 412     -78.928  18.999 -71.621  1.00 84.43           N  
ANISOU  620  N   THR A 412    10094  12492   9493  -3084    108    985       N  
ATOM    621  CA  THR A 412     -79.630  17.728 -71.758  1.00 78.52           C  
ANISOU  621  CA  THR A 412     9328  11932   8574  -2880    -63   1159       C  
ATOM    622  C   THR A 412     -79.319  17.116 -73.120  1.00 74.98           C  
ANISOU  622  C   THR A 412     8942  11501   8045  -2946     33   1268       C  
ATOM    623  O   THR A 412     -79.562  17.739 -74.160  1.00 88.78           O  
ANISOU  623  O   THR A 412    10908  13077   9746  -3028    197   1436       O  
ATOM    624  CB  THR A 412     -81.138  17.903 -71.577  1.00 77.45           C  
ANISOU  624  CB  THR A 412     9357  11736   8336  -2682   -169   1403       C  
ATOM    625  CG2 THR A 412     -81.528  17.688 -70.118  1.00 90.35           C  
ANISOU  625  CG2 THR A 412    10837  13554   9937  -2510   -337   1320       C  
ATOM    626  OG1 THR A 412     -81.520  19.221 -71.984  1.00 91.54           O  
ANISOU  626  OG1 THR A 412    11370  13238  10172  -2729    -26   1476       O  
ATOM    627  N   THR A 413     -78.782  15.900 -73.103  1.00 68.84           N  
ANISOU  627  N   THR A 413     7991  10933   7233  -2881    -83   1168       N  
ATOM    628  CA  THR A 413     -78.416  15.152 -74.297  1.00 63.43           C  
ANISOU  628  CA  THR A 413     7342  10312   6447  -2879    -30   1196       C  
ATOM    629  C   THR A 413     -79.297  13.915 -74.395  1.00 57.02           C  
ANISOU  629  C   THR A 413     6594   9547   5524  -2674   -307   1341       C  
ATOM    630  O   THR A 413     -79.421  13.160 -73.429  1.00 62.35           O  
ANISOU  630  O   THR A 413     7134  10316   6242  -2565   -531   1306       O  
ATOM    631  CB  THR A 413     -76.941  14.744 -74.253  1.00 68.00           C  
ANISOU  631  CB  THR A 413     7648  11082   7106  -2950     51    904       C  
ATOM    632  CG2 THR A 413     -76.574  13.915 -75.474  1.00 61.26           C  
ANISOU  632  CG2 THR A 413     6828  10336   6112  -2883    105    894       C  
ATOM    633  OG1 THR A 413     -76.114  15.915 -74.204  1.00 79.57           O  
ANISOU  633  OG1 THR A 413     9023  12497   8715  -3201    307    782       O  
ATOM    634  N   ILE A 414     -79.899  13.705 -75.560  1.00 65.72           N  
ANISOU  634  N   ILE A 414     7908  10578   6485  -2632   -308   1512       N  
ATOM    635  CA  ILE A 414     -80.815  12.597 -75.795  1.00 55.94           C  
ANISOU  635  CA  ILE A 414     6749   9336   5171  -2478   -596   1651       C  
ATOM    636  C   ILE A 414     -80.126  11.590 -76.705  1.00 65.08           C  
ANISOU  636  C   ILE A 414     7915  10570   6241  -2406   -643   1497       C  
ATOM    637  O   ILE A 414     -79.758  11.904 -77.852  1.00 68.05           O  
ANISOU  637  O   ILE A 414     8416  10966   6475  -2436   -447   1471       O  
ATOM    638  CB  ILE A 414     -82.147  13.070 -76.389  1.00 55.70           C  
ANISOU  638  CB  ILE A 414     6943   9176   5044  -2445   -637   1930       C  
ATOM    639  CG1 ILE A 414     -82.843  14.015 -75.410  1.00 62.68           C  
ANISOU  639  CG1 ILE A 414     7796  10008   6014  -2452   -604   2045       C  
ATOM    640  CG2 ILE A 414     -83.036  11.874 -76.690  1.00 55.18           C  
ANISOU  640  CG2 ILE A 414     6923   9107   4936  -2330   -962   2051       C  
ATOM    641  CD1 ILE A 414     -84.063  14.683 -75.992  1.00 80.01           C  
ANISOU  641  CD1 ILE A 414    10190  12084   8128  -2391   -616   2296       C  
ATOM    642  N   LEU A 415     -79.982  10.376 -76.183  1.00 62.63           N  
ANISOU  642  N   LEU A 415     7491  10304   6001  -2291   -911   1405       N  
ATOM    643  CA  LEU A 415     -79.179   9.314 -76.761  1.00 64.90           C  
ANISOU  643  CA  LEU A 415     7747  10660   6250  -2164  -1004   1181       C  
ATOM    644  C   LEU A 415     -80.075   8.204 -77.283  1.00 69.49           C  
ANISOU  644  C   LEU A 415     8506  11110   6788  -2039  -1346   1280       C  
ATOM    645  O   LEU A 415     -80.946   7.699 -76.555  1.00 72.09           O  
ANISOU  645  O   LEU A 415     8827  11336   7228  -2039  -1613   1466       O  
ATOM    646  CB  LEU A 415     -78.212   8.743 -75.724  1.00 57.99           C  
ANISOU  646  CB  LEU A 415     6617   9893   5523  -2101  -1096    969       C  
ATOM    647  CG  LEU A 415     -77.052   9.649 -75.337  1.00 58.95           C  
ANISOU  647  CG  LEU A 415     6512  10177   5710  -2219   -800    770       C  
ATOM    648  CD1 LEU A 415     -76.209   8.986 -74.271  1.00 60.82           C  
ANISOU  648  CD1 LEU A 415     6495  10534   6079  -2113   -968    565       C  
ATOM    649  CD2 LEU A 415     -76.223   9.942 -76.564  1.00 69.79           C  
ANISOU  649  CD2 LEU A 415     7882  11669   6968  -2253   -510    617       C  
ATOM    650  N   ALA A 416     -79.832   7.824 -78.542  1.00 64.73           N  
ANISOU  650  N   ALA A 416     8051  10526   6020  -1938  -1335   1149       N  
ATOM    651  CA  ALA A 416     -80.446   6.726 -79.277  1.00 60.52           C  
ANISOU  651  CA  ALA A 416     7705   9863   5425  -1796  -1673   1133       C  
ATOM    652  C   ALA A 416     -81.958   6.723 -79.113  1.00 62.60           C  
ANISOU  652  C   ALA A 416     8077   9960   5746  -1879  -1914   1449       C  
ATOM    653  O   ALA A 416     -82.504   5.847 -78.432  1.00 74.94           O  
ANISOU  653  O   ALA A 416     9593  11391   7489  -1883  -2240   1548       O  
ATOM    654  CB  ALA A 416     -79.857   5.389 -78.825  1.00 66.07           C  
ANISOU  654  CB  ALA A 416     8321  10509   6273  -1636  -1965    921       C  
ATOM    655  N   PRO A 417     -82.670   7.680 -79.709  1.00 59.11           N  
ANISOU  655  N   PRO A 417     7766   9528   5165  -1947  -1766   1632       N  
ATOM    656  CA  PRO A 417     -84.137   7.648 -79.643  1.00 58.47           C  
ANISOU  656  CA  PRO A 417     7747   9332   5138  -1996  -2012   1913       C  
ATOM    657  C   PRO A 417     -84.681   6.541 -80.533  1.00 60.23           C  
ANISOU  657  C   PRO A 417     8133   9434   5316  -1902  -2394   1849       C  
ATOM    658  O   PRO A 417     -84.423   6.512 -81.738  1.00 91.15           O  
ANISOU  658  O   PRO A 417    12246  13390   8995  -1787  -2367   1692       O  
ATOM    659  CB  PRO A 417     -84.552   9.038 -80.147  1.00 58.45           C  
ANISOU  659  CB  PRO A 417     7856   9376   4977  -2041  -1738   2077       C  
ATOM    660  CG  PRO A 417     -83.299   9.866 -80.129  1.00 64.30           C  
ANISOU  660  CG  PRO A 417     8555  10222   5653  -2087  -1331   1931       C  
ATOM    661  CD  PRO A 417     -82.182   8.903 -80.367  1.00 65.17           C  
ANISOU  661  CD  PRO A 417     8608  10410   5744  -1996  -1363   1627       C  
ATOM    662  N   HIS A 418     -85.417   5.617 -79.927  1.00 60.10           N  
ANISOU  662  N   HIS A 418     8039   9274   5523  -1957  -2757   1971       N  
ATOM    663  CA  HIS A 418     -86.156   4.597 -80.660  1.00 75.05           C  
ANISOU  663  CA  HIS A 418    10074  10996   7447  -1924  -3189   1945       C  
ATOM    664  C   HIS A 418     -87.619   5.020 -80.675  1.00 77.99           C  
ANISOU  664  C   HIS A 418    10404  11362   7866  -2042  -3320   2262       C  
ATOM    665  O   HIS A 418     -88.270   5.067 -79.625  1.00 86.69           O  
ANISOU  665  O   HIS A 418    11293  12474   9173  -2181  -3353   2526       O  
ATOM    666  CB  HIS A 418     -85.985   3.217 -80.027  1.00 87.81           C  
ANISOU  666  CB  HIS A 418    11634  12407   9324  -1936  -3540   1884       C  
ATOM    667  CG  HIS A 418     -84.641   2.600 -80.267  1.00111.09           C  
ANISOU  667  CG  HIS A 418    14652  15339  12218  -1742  -3517   1515       C  
ATOM    668  CD2 HIS A 418     -84.286   1.448 -80.886  1.00121.26           C  
ANISOU  668  CD2 HIS A 418    16104  16446  13525  -1577  -3840   1229       C  
ATOM    669  ND1 HIS A 418     -83.466   3.182 -79.841  1.00117.64           N  
ANISOU  669  ND1 HIS A 418    15357  16364  12975  -1681  -3142   1379       N  
ATOM    670  CE1 HIS A 418     -82.446   2.417 -80.188  1.00121.45           C  
ANISOU  670  CE1 HIS A 418    15892  16826  13429  -1478  -3214   1038       C  
ATOM    671  NE2 HIS A 418     -82.917   1.359 -80.824  1.00121.75           N  
ANISOU  671  NE2 HIS A 418    16121  16627  13511  -1390  -3635    932       N  
ATOM    672  N   VAL A 419     -88.127   5.347 -81.859  1.00 70.83           N  
ANISOU  672  N   VAL A 419     9684  10480   6746  -1965  -3385   2237       N  
ATOM    673  CA  VAL A 419     -89.519   5.732 -82.041  1.00 63.94           C  
ANISOU  673  CA  VAL A 419     8760   9606   5929  -2016  -3512   2476       C  
ATOM    674  C   VAL A 419     -90.219   4.628 -82.815  1.00 66.74           C  
ANISOU  674  C   VAL A 419     9200   9765   6395  -1980  -3928   2340       C  
ATOM    675  O   VAL A 419     -89.769   4.235 -83.899  1.00 73.23           O  
ANISOU  675  O   VAL A 419    10279  10571   6973  -1842  -4096   2087       O  
ATOM    676  CB  VAL A 419     -89.650   7.079 -82.769  1.00 70.48           C  
ANISOU  676  CB  VAL A 419     9737  10595   6448  -1924  -3251   2565       C  
ATOM    677  CG1 VAL A 419     -91.045   7.643 -82.568  1.00 64.10           C  
ANISOU  677  CG1 VAL A 419     8767   9775   5814  -1923  -3251   2779       C  
ATOM    678  CG2 VAL A 419     -88.602   8.044 -82.272  1.00 73.94           C  
ANISOU  678  CG2 VAL A 419    10157  11132   6805  -1926  -2772   2544       C  
ATOM    679  N   GLN A 420     -91.313   4.127 -82.253  1.00 67.34           N  
ANISOU  679  N   GLN A 420     9060   9708   6818  -2114  -4090   2501       N  
ATOM    680  CA  GLN A 420     -92.146   3.107 -82.877  1.00 78.41           C  
ANISOU  680  CA  GLN A 420    10500  10904   8390  -2144  -4495   2415       C  
ATOM    681  C   GLN A 420     -93.565   3.651 -82.933  1.00 86.09           C  
ANISOU  681  C   GLN A 420    11288  11959   9463  -2204  -4503   2636       C  
ATOM    682  O   GLN A 420     -94.189   3.878 -81.890  1.00 86.53           O  
ANISOU  682  O   GLN A 420    11059  12074   9745  -2356  -4368   2905       O  
ATOM    683  CB  GLN A 420     -92.088   1.793 -82.097  1.00 71.40           C  
ANISOU  683  CB  GLN A 420     9520   9747   7863  -2307  -4728   2431       C  
ATOM    684  CG  GLN A 420     -92.959   0.684 -82.668  1.00 99.55           C  
ANISOU  684  CG  GLN A 420    13127  13040  11659  -2391  -5173   2361       C  
ATOM    685  CD  GLN A 420     -92.394   0.086 -83.946  1.00106.38           C  
ANISOU  685  CD  GLN A 420    14321  13783  12316  -2178  -5459   1949       C  
ATOM    686  NE2 GLN A 420     -93.182  -0.762 -84.602  1.00102.48           N  
ANISOU  686  NE2 GLN A 420    13890  13061  11986  -2223  -5860   1838       N  
ATOM    687  OE1 GLN A 420     -91.262   0.377 -84.338  1.00114.05           O  
ANISOU  687  OE1 GLN A 420    15482  14880  12970  -1977  -5324   1724       O  
ATOM    688  N   MET A 421     -94.062   3.882 -84.143  1.00 83.29           N  
ANISOU  688  N   MET A 421    11089  11646   8910  -2060  -4661   2518       N  
ATOM    689  CA  MET A 421     -95.429   4.340 -84.310  1.00 74.94           C  
ANISOU  689  CA  MET A 421     9853  10678   7941  -2079  -4731   2692       C  
ATOM    690  C   MET A 421     -96.400   3.189 -84.085  1.00 77.74           C  
ANISOU  690  C   MET A 421    10014  10844   8680  -2297  -5087   2748       C  
ATOM    691  O   MET A 421     -96.101   2.026 -84.373  1.00 88.44           O  
ANISOU  691  O   MET A 421    11501  11950  10153  -2355  -5385   2561       O  
ATOM    692  CB  MET A 421     -95.634   4.939 -85.702  1.00 76.89           C  
ANISOU  692  CB  MET A 421    10346  11041   7830  -1829  -4810   2551       C  
ATOM    693  CG  MET A 421     -94.656   6.051 -86.056  1.00 75.02           C  
ANISOU  693  CG  MET A 421    10353  10963   7188  -1642  -4461   2538       C  
ATOM    694  SD  MET A 421     -94.731   7.468 -84.942  1.00 71.74           S  
ANISOU  694  SD  MET A 421     9738  10692   6827  -1675  -4004   2849       S  
ATOM    695  CE  MET A 421     -96.465   7.902 -85.046  1.00 73.92           C  
ANISOU  695  CE  MET A 421     9777  11054   7257  -1626  -4165   3029       C  
ATOM    696  N   LEU A 422     -97.570   3.525 -83.551  1.00 78.39           N  
ANISOU  696  N   LEU A 422     9780  11042   8962  -2419  -5058   3016       N  
ATOM    697  CA  LEU A 422     -98.625   2.560 -83.252  1.00 85.08           C  
ANISOU  697  CA  LEU A 422    10386  11755  10184  -2678  -5358   3158       C  
ATOM    698  C   LEU A 422     -99.859   2.977 -84.047  1.00 98.47           C  
ANISOU  698  C   LEU A 422    11966  13600  11848  -2596  -5543   3166       C  
ATOM    699  O   LEU A 422    -100.672   3.786 -83.587  1.00108.57           O  
ANISOU  699  O   LEU A 422    12966  15125  13161  -2590  -5376   3398       O  
ATOM    700  CB  LEU A 422     -98.898   2.501 -81.759  1.00 80.31           C  
ANISOU  700  CB  LEU A 422     9453  11220   9841  -2919  -5144   3513       C  
ATOM    701  CG  LEU A 422     -97.631   2.342 -80.917  1.00 80.87           C  
ANISOU  701  CG  LEU A 422     9629  11217   9879  -2937  -4915   3506       C  
ATOM    702  CD1 LEU A 422     -97.949   2.485 -79.447  1.00 76.11           C  
ANISOU  702  CD1 LEU A 422     8699  10773   9445  -3122  -4667   3869       C  
ATOM    703  CD2 LEU A 422     -96.947   1.011 -81.194  1.00 78.68           C  
ANISOU  703  CD2 LEU A 422     9587  10576   9731  -3009  -5226   3314       C  
ATOM    704  N   GLY A 423     -99.988   2.418 -85.245  1.00 87.68           N  
ANISOU  704  N   GLY A 423    10811  12103  10400  -2505  -5906   2890       N  
ATOM    705  CA  GLY A 423    -101.084   2.796 -86.117  1.00103.52           C  
ANISOU  705  CA  GLY A 423    12736  14264  12332  -2385  -6121   2851       C  
ATOM    706  C   GLY A 423    -100.993   4.262 -86.486  1.00 98.63           C  
ANISOU  706  C   GLY A 423    12209  13928  11338  -2071  -5840   2882       C  
ATOM    707  O   GLY A 423     -99.925   4.781 -86.825  1.00 89.91           O  
ANISOU  707  O   GLY A 423    11414  12844   9904  -1875  -5624   2764       O  
ATOM    708  N   GLU A 424    -102.133   4.946 -86.408  1.00109.97           N  
ANISOU  708  N   GLU A 424    13372  15583  12830  -2021  -5845   3060       N  
ATOM    709  CA  GLU A 424    -102.222   6.355 -86.753  1.00113.95           C  
ANISOU  709  CA  GLU A 424    13963  16315  13016  -1702  -5627   3120       C  
ATOM    710  C   GLU A 424    -102.402   7.264 -85.550  1.00106.73           C  
ANISOU  710  C   GLU A 424    12784  15563  12204  -1723  -5257   3406       C  
ATOM    711  O   GLU A 424    -102.088   8.455 -85.645  1.00104.61           O  
ANISOU  711  O   GLU A 424    12674  15397  11677  -1472  -5001   3452       O  
ATOM    712  CB  GLU A 424    -103.386   6.589 -87.727  1.00134.58           C  
ANISOU  712  CB  GLU A 424    16507  19079  15549  -1518  -5950   3062       C  
ATOM    713  CG  GLU A 424    -103.173   5.983 -89.101  1.00144.12           C  
ANISOU  713  CG  GLU A 424    18036  20203  16519  -1387  -6292   2748       C  
ATOM    714  CD  GLU A 424    -102.271   6.833 -89.976  1.00145.08           C  
ANISOU  714  CD  GLU A 424    18604  20397  16123  -1046  -6103   2648       C  
ATOM    715  OE1 GLU A 424    -102.571   8.034 -90.149  1.00143.78           O  
ANISOU  715  OE1 GLU A 424    18480  20402  15747   -793  -5938   2798       O  
ATOM    716  OE2 GLU A 424    -101.261   6.302 -90.486  1.00144.33           O1-
ANISOU  716  OE2 GLU A 424    18822  20187  15828  -1025  -6116   2435       O1-
ATOM    717  N   GLU A 425    -102.889   6.737 -84.429  1.00101.82           N  
ANISOU  717  N   GLU A 425    11784  14967  11937  -2007  -5221   3606       N  
ATOM    718  CA  GLU A 425    -103.176   7.542 -83.253  1.00 96.20           C  
ANISOU  718  CA  GLU A 425    10775  14473  11302  -2007  -4889   3869       C  
ATOM    719  C   GLU A 425    -102.287   7.203 -82.063  1.00 88.80           C  
ANISOU  719  C   GLU A 425     9801  13466  10471  -2215  -4609   3971       C  
ATOM    720  O   GLU A 425    -102.471   7.785 -80.987  1.00 80.50           O  
ANISOU  720  O   GLU A 425     8496  12621   9470  -2219  -4329   4179       O  
ATOM    721  CB  GLU A 425    -104.653   7.398 -82.873  1.00 92.68           C  
ANISOU  721  CB  GLU A 425     9847  14246  11121  -2113  -5038   4072       C  
ATOM    722  CG  GLU A 425    -105.602   7.813 -83.984  1.00 99.45           C  
ANISOU  722  CG  GLU A 425    10695  15217  11876  -1871  -5329   3967       C  
ATOM    723  CD  GLU A 425    -107.060   7.569 -83.637  1.00109.43           C  
ANISOU  723  CD  GLU A 425    11437  16715  13427  -1995  -5502   4145       C  
ATOM    724  OE1 GLU A 425    -107.811   7.083 -84.511  1.00112.99           O  
ANISOU  724  OE1 GLU A 425    11828  17153  13950  -2005  -5889   4021       O  
ATOM    725  OE2 GLU A 425    -107.457   7.865 -82.491  1.00111.68           O1-
ANISOU  725  OE2 GLU A 425    11354  17227  13851  -2073  -5248   4402       O1-
ATOM    726  N   GLY A 426    -101.312   6.310 -82.230  1.00 82.96           N  
ANISOU  726  N   GLY A 426     9313  12465   9743  -2346  -4685   3815       N  
ATOM    727  CA  GLY A 426    -100.397   5.985 -81.162  1.00 79.12           C  
ANISOU  727  CA  GLY A 426     8820  11910   9331  -2502  -4450   3889       C  
ATOM    728  C   GLY A 426     -98.954   6.156 -81.598  1.00 77.66           C  
ANISOU  728  C   GLY A 426     9034  11580   8892  -2362  -4328   3645       C  
ATOM    729  O   GLY A 426     -98.627   6.098 -82.783  1.00 77.70           O  
ANISOU  729  O   GLY A 426     9340  11486   8699  -2214  -4493   3416       O  
ATOM    730  N   ALA A 427     -98.092   6.379 -80.608  1.00 76.89           N  
ANISOU  730  N   ALA A 427     8920  11512   8781  -2402  -4031   3701       N  
ATOM    731  CA  ALA A 427     -96.655   6.459 -80.831  1.00 74.49           C  
ANISOU  731  CA  ALA A 427     8929  11101   8273  -2312  -3897   3495       C  
ATOM    732  C   ALA A 427     -95.954   6.176 -79.517  1.00 78.23           C  
ANISOU  732  C   ALA A 427     9276  11581   8867  -2448  -3697   3584       C  
ATOM    733  O   ALA A 427     -96.482   6.482 -78.448  1.00 88.24           O  
ANISOU  733  O   ALA A 427    10256  13020  10251  -2520  -3532   3807       O  
ATOM    734  CB  ALA A 427     -96.238   7.831 -81.369  1.00 73.89           C  
ANISOU  734  CB  ALA A 427     9060  11139   7877  -2063  -3655   3433       C  
ATOM    735  N   CYS A 428     -94.764   5.590 -79.598  1.00 74.61           N  
ANISOU  735  N   CYS A 428     9027  10967   8353  -2456  -3723   3404       N  
ATOM    736  CA  CYS A 428     -93.969   5.303 -78.407  1.00 64.44           C  
ANISOU  736  CA  CYS A 428     7652   9684   7149  -2545  -3561   3458       C  
ATOM    737  C   CYS A 428     -92.520   5.645 -78.702  1.00 67.03           C  
ANISOU  737  C   CYS A 428     8227  10005   7235  -2413  -3418   3229       C  
ATOM    738  O   CYS A 428     -91.937   5.107 -79.645  1.00 63.44           O  
ANISOU  738  O   CYS A 428     8013   9418   6674  -2348  -3604   3011       O  
ATOM    739  CB  CYS A 428     -94.102   3.839 -77.985  1.00 66.23           C  
ANISOU  739  CB  CYS A 428     7818   9694   7654  -2748  -3833   3532       C  
ATOM    740  SG  CYS A 428     -92.886   3.319 -76.762  1.00 81.12           S  
ANISOU  740  SG  CYS A 428     9696  11536   9589  -2792  -3714   3539       S  
ATOM    741  N   ILE A 429     -91.943   6.540 -77.908  1.00 72.15           N  
ANISOU  741  N   ILE A 429     8809  10820   7786  -2370  -3101   3270       N  
ATOM    742  CA  ILE A 429     -90.541   6.910 -78.041  1.00 69.97           C  
ANISOU  742  CA  ILE A 429     8713  10579   7294  -2297  -2946   3094       C  
ATOM    743  C   ILE A 429     -89.832   6.555 -76.743  1.00 66.46           C  
ANISOU  743  C   ILE A 429     8120  10176   6954  -2362  -2858   3115       C  
ATOM    744  O   ILE A 429     -90.334   6.852 -75.656  1.00 69.47           O  
ANISOU  744  O   ILE A 429     8280  10673   7441  -2402  -2721   3285       O  
ATOM    745  CB  ILE A 429     -90.375   8.404 -78.380  1.00 66.85           C  
ANISOU  745  CB  ILE A 429     8420  10321   6659  -2197  -2658   3109       C  
ATOM    746  CG1 ILE A 429     -88.896   8.784 -78.415  1.00 57.01           C  
ANISOU  746  CG1 ILE A 429     7316   9121   5225  -2185  -2440   2940       C  
ATOM    747  CG2 ILE A 429     -91.146   9.277 -77.401  1.00 57.40           C  
ANISOU  747  CG2 ILE A 429     7001   9252   5555  -2180  -2465   3289       C  
ATOM    748  CD1 ILE A 429     -88.638  10.181 -78.930  1.00 56.97           C  
ANISOU  748  CD1 ILE A 429     7465   9146   5035  -2113  -2113   2922       C  
ATOM    749  N   SER A 430     -88.679   5.903 -76.854  1.00 66.41           N  
ANISOU  749  N   SER A 430     8229  10106   6898  -2345  -2953   2931       N  
ATOM    750  CA  SER A 430     -87.882   5.556 -75.685  1.00 62.33           C  
ANISOU  750  CA  SER A 430     7591   9637   6456  -2366  -2901   2922       C  
ATOM    751  C   SER A 430     -86.427   5.913 -75.950  1.00 59.04           C  
ANISOU  751  C   SER A 430     7271   9272   5888  -2263  -2700   2616       C  
ATOM    752  O   SER A 430     -85.929   5.728 -77.064  1.00 57.02           O  
ANISOU  752  O   SER A 430     7195   8944   5526  -2179  -2724   2388       O  
ATOM    753  CB  SER A 430     -88.022   4.069 -75.338  1.00 73.96           C  
ANISOU  753  CB  SER A 430     9046  10880   8178  -2418  -3194   2954       C  
ATOM    754  OG  SER A 430     -87.739   3.245 -76.455  1.00 86.87           O  
ANISOU  754  OG  SER A 430    10892  12310   9805  -2362  -3482   2747       O  
ATOM    755  N   TYR A 431     -85.744   6.414 -74.923  1.00 68.55           N  
ANISOU  755  N   TYR A 431     8339  10611   7095  -2253  -2473   2575       N  
ATOM    756  CA  TYR A 431     -84.423   6.994 -75.128  1.00 58.82           C  
ANISOU  756  CA  TYR A 431     7132   9450   5766  -2184  -2201   2275       C  
ATOM    757  C   TYR A 431     -83.671   7.041 -73.807  1.00 54.05           C  
ANISOU  757  C   TYR A 431     6344   8966   5228  -2173  -2117   2215       C  
ATOM    758  O   TYR A 431     -84.249   6.880 -72.726  1.00 57.03           O  
ANISOU  758  O   TYR A 431     6598   9406   5665  -2207  -2201   2432       O  
ATOM    759  CB  TYR A 431     -84.530   8.400 -75.725  1.00 54.22           C  
ANISOU  759  CB  TYR A 431     6631   8927   5043  -2205  -1889   2271       C  
ATOM    760  CG  TYR A 431     -85.412   9.321 -74.913  1.00 53.36           C  
ANISOU  760  CG  TYR A 431     6425   8894   4954  -2245  -1780   2495       C  
ATOM    761  CD1 TYR A 431     -86.784   9.365 -75.124  1.00 57.24           C  
ANISOU  761  CD1 TYR A 431     6928   9371   5451  -2253  -1918   2755       C  
ATOM    762  CD2 TYR A 431     -84.876  10.139 -73.928  1.00 52.74           C  
ANISOU  762  CD2 TYR A 431     6229   8920   4890  -2253  -1559   2417       C  
ATOM    763  CE1 TYR A 431     -87.595  10.200 -74.384  1.00 53.30           C  
ANISOU  763  CE1 TYR A 431     6316   8979   4957  -2239  -1811   2934       C  
ATOM    764  CE2 TYR A 431     -85.680  10.978 -73.183  1.00 52.44           C  
ANISOU  764  CE2 TYR A 431     6116   8960   4847  -2238  -1469   2574       C  
ATOM    765  CZ  TYR A 431     -87.039  11.004 -73.415  1.00 60.60           C  
ANISOU  765  CZ  TYR A 431     7155   9998   5874  -2215  -1583   2835       C  
ATOM    766  OH  TYR A 431     -87.848  11.836 -72.675  1.00 63.32           O  
ANISOU  766  OH  TYR A 431     7400  10457   6201  -2151  -1484   2969       O  
ATOM    767  N   VAL A 432     -82.366   7.277 -73.913  1.00 61.45           N  
ANISOU  767  N   VAL A 432     7246   9971   6133  -2121  -1946   1918       N  
ATOM    768  CA  VAL A 432     -81.531   7.566 -72.752  1.00 54.07           C  
ANISOU  768  CA  VAL A 432     6125   9181   5239  -2105  -1844   1799       C  
ATOM    769  C   VAL A 432     -81.358   9.074 -72.660  1.00 53.56           C  
ANISOU  769  C   VAL A 432     6028   9205   5119  -2189  -1509   1736       C  
ATOM    770  O   VAL A 432     -81.186   9.758 -73.677  1.00 76.50           O  
ANISOU  770  O   VAL A 432     9042  12065   7959  -2241  -1308   1666       O  
ATOM    771  CB  VAL A 432     -80.171   6.847 -72.842  1.00 55.29           C  
ANISOU  771  CB  VAL A 432     6206   9368   5434  -1992  -1902   1491       C  
ATOM    772  CG1 VAL A 432     -79.280   7.240 -71.679  1.00 55.41           C  
ANISOU  772  CG1 VAL A 432     6008   9561   5485  -1974  -1813   1342       C  
ATOM    773  CG2 VAL A 432     -80.372   5.340 -72.867  1.00 64.65           C  
ANISOU  773  CG2 VAL A 432     7465  10395   6704  -1885  -2279   1552       C  
ATOM    774  N   ARG A 433     -81.427   9.599 -71.444  1.00 53.17           N  
ANISOU  774  N   ARG A 433     5851   9269   5084  -2196  -1461   1769       N  
ATOM    775  CA  ARG A 433     -81.263  11.022 -71.185  1.00 53.19           C  
ANISOU  775  CA  ARG A 433     5832   9308   5069  -2265  -1196   1677       C  
ATOM    776  C   ARG A 433     -80.041  11.241 -70.304  1.00 53.98           C  
ANISOU  776  C   ARG A 433     5746   9543   5221  -2264  -1146   1394       C  
ATOM    777  O   ARG A 433     -79.954  10.687 -69.201  1.00 80.47           O  
ANISOU  777  O   ARG A 433     8981  13028   8567  -2172  -1315   1401       O  
ATOM    778  CB  ARG A 433     -82.507  11.626 -70.527  1.00 52.68           C  
ANISOU  778  CB  ARG A 433     5785   9272   4958  -2237  -1190   1910       C  
ATOM    779  CG  ARG A 433     -82.208  12.929 -69.792  1.00 54.61           C  
ANISOU  779  CG  ARG A 433     5985   9560   5203  -2250  -1000   1749       C  
ATOM    780  CD  ARG A 433     -83.267  13.998 -70.014  1.00 55.23           C  
ANISOU  780  CD  ARG A 433     6192   9547   5246  -2227   -881   1898       C  
ATOM    781  NE  ARG A 433     -84.457  13.796 -69.195  1.00 75.17           N  
ANISOU  781  NE  ARG A 433     8643  12224   7696  -2099   -987   2126       N  
ATOM    782  CZ  ARG A 433     -85.175  14.786 -68.676  1.00 88.57           C  
ANISOU  782  CZ  ARG A 433    10350  13958   9343  -1995   -894   2153       C  
ATOM    783  NH1 ARG A 433     -86.247  14.519 -67.942  1.00 98.60           N1+
ANISOU  783  NH1 ARG A 433    11504  15436  10524  -1867   -966   2369       N1+
ATOM    784  NH2 ARG A 433     -84.812  16.046 -68.878  1.00 88.05           N  
ANISOU  784  NH2 ARG A 433    10407  13721   9326  -2015   -728   1964       N  
ATOM    785  N   LEU A 434     -79.102  12.037 -70.806  1.00 54.96           N  
ANISOU  785  N   LEU A 434     5839   9647   5396  -2375   -922   1162       N  
ATOM    786  CA  LEU A 434     -77.963  12.529 -70.048  1.00 56.24           C  
ANISOU  786  CA  LEU A 434     5799   9929   5642  -2425   -853    867       C  
ATOM    787  C   LEU A 434     -78.213  13.981 -69.672  1.00 67.36           C  
ANISOU  787  C   LEU A 434     7257  11253   7083  -2534   -681    832       C  
ATOM    788  O   LEU A 434     -78.736  14.756 -70.477  1.00 72.70           O  
ANISOU  788  O   LEU A 434     8118  11750   7754  -2624   -513    961       O  
ATOM    789  CB  LEU A 434     -76.669  12.424 -70.860  1.00 57.81           C  
ANISOU  789  CB  LEU A 434     5874  10176   5915  -2509   -716    622       C  
ATOM    790  CG  LEU A 434     -75.945  11.079 -70.889  1.00 62.34           C  
ANISOU  790  CG  LEU A 434     6308  10880   6496  -2348   -908    491       C  
ATOM    791  CD1 LEU A 434     -74.700  11.162 -71.758  1.00 62.87           C  
ANISOU  791  CD1 LEU A 434     6217  11051   6618  -2419   -706    234       C  
ATOM    792  CD2 LEU A 434     -75.583  10.665 -69.475  1.00 70.78           C  
ANISOU  792  CD2 LEU A 434     7199  12100   7595  -2222  -1138    385       C  
ATOM    793  N   THR A 435     -77.835  14.349 -68.453  1.00 64.31           N  
ANISOU  793  N   THR A 435     6729  10984   6724  -2503   -747    645       N  
ATOM    794  CA  THR A 435     -78.021  15.706 -67.961  1.00 58.72           C  
ANISOU  794  CA  THR A 435     6077  10175   6060  -2573   -636    543       C  
ATOM    795  C   THR A 435     -76.721  16.172 -67.327  1.00 60.95           C  
ANISOU  795  C   THR A 435     6142  10540   6477  -2682   -636    163       C  
ATOM    796  O   THR A 435     -76.279  15.604 -66.326  1.00 73.12           O  
ANISOU  796  O   THR A 435     7505  12308   7968  -2552   -831     13       O  
ATOM    797  CB  THR A 435     -79.165  15.790 -66.950  1.00 60.96           C  
ANISOU  797  CB  THR A 435     6425  10543   6195  -2373   -755    687       C  
ATOM    798  CG2 THR A 435     -79.449  17.244 -66.608  1.00 59.56           C  
ANISOU  798  CG2 THR A 435     6357  10212   6063  -2399   -644    559       C  
ATOM    799  OG1 THR A 435     -80.346  15.198 -67.509  1.00 56.34           O  
ANISOU  799  OG1 THR A 435     5969   9925   5512  -2290   -788   1044       O  
ATOM    800  N   GLN A 436     -76.104  17.186 -67.923  1.00 68.28           N  
ANISOU  800  N   GLN A 436     7078  11286   7579  -2930   -431     25       N  
ATOM    801  CA  GLN A 436     -74.932  17.836 -67.368  1.00 65.62           C  
ANISOU  801  CA  GLN A 436     6522  10983   7426  -3099   -427   -342       C  
ATOM    802  C   GLN A 436     -75.375  19.067 -66.599  1.00 97.95           C  
ANISOU  802  C   GLN A 436    10751  14898  11568  -3111   -451   -465       C  
ATOM    803  O   GLN A 436     -76.130  19.894 -67.124  1.00101.08           O  
ANISOU  803  O   GLN A 436    11410  15009  11988  -3163   -315   -296       O  
ATOM    804  CB  GLN A 436     -73.944  18.224 -68.462  1.00 67.66           C  
ANISOU  804  CB  GLN A 436     6679  11151   7879  -3409   -178   -408       C  
ATOM    805  CG  GLN A 436     -73.273  17.052 -69.143  1.00 67.20           C  
ANISOU  805  CG  GLN A 436     6432  11324   7776  -3362   -156   -398       C  
ATOM    806  CD  GLN A 436     -72.557  17.457 -70.413  1.00 69.34           C  
ANISOU  806  CD  GLN A 436     6650  11537   8159  -3640    161   -373       C  
ATOM    807  NE2 GLN A 436     -71.237  17.314 -70.421  1.00 71.97           N  
ANISOU  807  NE2 GLN A 436     6616  12087   8642  -3773    219   -640       N  
ATOM    808  OE1 GLN A 436     -73.184  17.896 -71.377  1.00 81.28           O  
ANISOU  808  OE1 GLN A 436     8436  12840   9608  -3724    355   -105       O  
ATOM    809  N   GLY A 437     -74.908  19.191 -65.358  1.00 98.13           N  
ANISOU  809  N   GLY A 437    10610  15086  11591  -3030   -648   -778       N  
ATOM    810  CA  GLY A 437     -75.303  20.339 -64.562  1.00 98.08           C  
ANISOU  810  CA  GLY A 437    10741  14918  11608  -2994   -707   -963       C  
ATOM    811  C   GLY A 437     -74.299  20.625 -63.468  1.00 97.58           C  
ANISOU  811  C   GLY A 437    10441  15005  11629  -3026   -907  -1418       C  
ATOM    812  O   GLY A 437     -73.240  19.998 -63.377  1.00 91.44           O  
ANISOU  812  O   GLY A 437     9368  14454  10923  -3099   -988  -1583       O  
ATOM    813  N   ILE A 438     -74.652  21.598 -62.636  1.00110.04           N  
ANISOU  813  N   ILE A 438    12153  16460  13196  -2941  -1009  -1646       N  
ATOM    814  CA  ILE A 438     -73.846  22.003 -61.492  1.00118.17           C  
ANISOU  814  CA  ILE A 438    13007  17618  14275  -2932  -1251  -2125       C  
ATOM    815  C   ILE A 438     -74.667  21.752 -60.235  1.00129.04           C  
ANISOU  815  C   ILE A 438    14476  19283  15270  -2499  -1448  -2168       C  
ATOM    816  O   ILE A 438     -75.792  22.250 -60.112  1.00134.71           O  
ANISOU  816  O   ILE A 438    15454  19882  15848  -2308  -1385  -2042       O  
ATOM    817  CB  ILE A 438     -73.418  23.473 -61.581  1.00109.85           C  
ANISOU  817  CB  ILE A 438    12037  16139  13562  -3231  -1228  -2434       C  
ATOM    818  CG1 ILE A 438     -72.591  23.710 -62.847  1.00108.01           C  
ANISOU  818  CG1 ILE A 438    11691  15660  13687  -3695   -987  -2327       C  
ATOM    819  CG2 ILE A 438     -72.645  23.881 -60.338  1.00116.72           C  
ANISOU  819  CG2 ILE A 438    12731  17146  14472  -3201  -1536  -2976       C  
ATOM    820  CD1 ILE A 438     -71.316  22.903 -62.899  1.00108.92           C  
ANISOU  820  CD1 ILE A 438    11375  16109  13900  -3844  -1033  -2473       C  
ATOM    821  N   GLY A 439     -74.107  20.979 -59.305  1.00128.96           N  
ANISOU  821  N   GLY A 439    14245  19680  15075  -2325  -1681  -2335       N  
ATOM    822  CA  GLY A 439     -74.781  20.668 -58.070  1.00130.96           C  
ANISOU  822  CA  GLY A 439    14566  20278  14916  -1918  -1857  -2350       C  
ATOM    823  C   GLY A 439     -74.497  21.693 -56.993  1.00135.23           C  
ANISOU  823  C   GLY A 439    15134  20826  15422  -1822  -2067  -2873       C  
ATOM    824  O   GLY A 439     -74.395  22.895 -57.257  1.00136.52           O  
ANISOU  824  O   GLY A 439    15416  20592  15861  -2017  -2026  -3126       O  
ATOM    825  N   PRO A 440     -74.366  21.231 -55.745  1.00135.94           N  
ANISOU  825  N   PRO A 440    15137  21356  15160  -1508  -2318  -3045       N  
ATOM    826  CA  PRO A 440     -74.080  22.172 -54.651  1.00143.19           C  
ANISOU  826  CA  PRO A 440    16090  22323  15992  -1371  -2565  -3600       C  
ATOM    827  C   PRO A 440     -72.702  22.799 -54.752  1.00150.79           C  
ANISOU  827  C   PRO A 440    16840  23077  17375  -1726  -2738  -4089       C  
ATOM    828  O   PRO A 440     -72.530  23.958 -54.356  1.00154.07           O  
ANISOU  828  O   PRO A 440    17352  23250  17939  -1787  -2872  -4543       O  
ATOM    829  CB  PRO A 440     -74.215  21.300 -53.396  1.00140.13           C  
ANISOU  829  CB  PRO A 440    15640  22528  15074   -947  -2780  -3579       C  
ATOM    830  CG  PRO A 440     -73.925  19.914 -53.875  1.00134.80           C  
ANISOU  830  CG  PRO A 440    14792  22036  14390  -1003  -2739  -3154       C  
ATOM    831  CD  PRO A 440     -74.480  19.842 -55.269  1.00130.77           C  
ANISOU  831  CD  PRO A 440    14376  21156  14157  -1256  -2408  -2738       C  
ATOM    832  N   ASP A 441     -71.719  22.072 -55.275  1.00165.35           N  
ANISOU  832  N   ASP A 441    18386  25006  19434  -1963  -2747  -4022       N  
ATOM    833  CA  ASP A 441     -70.372  22.593 -55.421  1.00174.96           C  
ANISOU  833  CA  ASP A 441    19317  26085  21075  -2332  -2887  -4454       C  
ATOM    834  C   ASP A 441     -70.251  23.367 -56.730  1.00171.45           C  
ANISOU  834  C   ASP A 441    18920  25107  21117  -2809  -2586  -4338       C  
ATOM    835  O   ASP A 441     -71.225  23.576 -57.456  1.00161.80           O  
ANISOU  835  O   ASP A 441    17986  23610  19881  -2812  -2310  -3968       O  
ATOM    836  CB  ASP A 441     -69.354  21.452 -55.371  1.00180.94           C  
ANISOU  836  CB  ASP A 441    19692  27230  21827  -2324  -3029  -4447       C  
ATOM    837  CG  ASP A 441     -69.825  20.290 -54.528  1.00184.67           C  
ANISOU  837  CG  ASP A 441    20215  28179  21774  -1841  -3185  -4218       C  
ATOM    838  OD1 ASP A 441     -70.420  20.534 -53.459  1.00189.24           O  
ANISOU  838  OD1 ASP A 441    20982  28949  21972  -1509  -3348  -4346       O  
ATOM    839  OD2 ASP A 441     -69.606  19.132 -54.939  1.00184.03           O1-
ANISOU  839  OD2 ASP A 441    19996  28276  21652  -1788  -3144  -3902       O1-
ATOM    840  N   GLY A 442     -69.028  23.799 -57.037  1.00171.12           N  
ANISOU  840  N   GLY A 442    18575  24936  21507  -3223  -2642  -4643       N  
ATOM    841  CA  GLY A 442     -68.736  24.379 -58.331  1.00167.46           C  
ANISOU  841  CA  GLY A 442    18095  24040  21493  -3715  -2328  -4473       C  
ATOM    842  C   GLY A 442     -68.231  23.315 -59.281  1.00157.23           C  
ANISOU  842  C   GLY A 442    16527  22965  20248  -3830  -2110  -4139       C  
ATOM    843  O   GLY A 442     -67.512  23.612 -60.240  1.00151.94           O  
ANISOU  843  O   GLY A 442    15662  22117  19951  -4263  -1893  -4094       O  
ATOM    844  N   LEU A 443     -68.608  22.056 -59.015  1.00147.50           N  
ANISOU  844  N   LEU A 443    15286  22125  18631  -3434  -2167  -3899       N  
ATOM    845  CA  LEU A 443     -68.172  20.893 -59.767  1.00134.46           C  
ANISOU  845  CA  LEU A 443    13404  20711  16973  -3431  -2035  -3632       C  
ATOM    846  C   LEU A 443     -69.289  20.379 -60.666  1.00117.58           C  
ANISOU  846  C   LEU A 443    11582  18437  14655  -3318  -1750  -3085       C  
ATOM    847  O   LEU A 443     -70.447  20.307 -60.240  1.00114.79           O  
ANISOU  847  O   LEU A 443    11545  18065  14003  -3031  -1778  -2885       O  
ATOM    848  CB  LEU A 443     -67.724  19.768 -58.826  1.00130.61           C  
ANISOU  848  CB  LEU A 443    12689  20720  16218  -3063  -2361  -3757       C  
ATOM    849  CG  LEU A 443     -66.529  20.078 -57.923  1.00124.80           C  
ANISOU  849  CG  LEU A 443    11694  20090  15635  -3041  -2638  -4194       C  
ATOM    850  CD1 LEU A 443     -66.147  18.858 -57.098  1.00124.27           C  
ANISOU  850  CD1 LEU A 443    11546  20384  15285  -2578  -2883  -4134       C  
ATOM    851  CD2 LEU A 443     -65.348  20.562 -58.750  1.00126.44           C  
ANISOU  851  CD2 LEU A 443    11603  20111  16328  -3455  -2455  -4302       C  
ATOM    852  N   PRO A 444     -68.973  20.016 -61.907  1.00102.62           N  
ANISOU  852  N   PRO A 444     9590  16479  12922  -3529  -1478  -2849       N  
ATOM    853  CA  PRO A 444     -70.008  19.513 -62.815  1.00 95.47           C  
ANISOU  853  CA  PRO A 444     8980  15447  11846  -3424  -1245  -2361       C  
ATOM    854  C   PRO A 444     -70.327  18.052 -62.546  1.00 92.96           C  
ANISOU  854  C   PRO A 444     8650  15443  11227  -3048  -1393  -2153       C  
ATOM    855  O   PRO A 444     -69.440  17.235 -62.284  1.00103.65           O  
ANISOU  855  O   PRO A 444     9704  17092  12587  -2947  -1557  -2308       O  
ATOM    856  CB  PRO A 444     -69.376  19.699 -64.198  1.00 95.53           C  
ANISOU  856  CB  PRO A 444     8861  15313  12122  -3789   -922  -2254       C  
ATOM    857  CG  PRO A 444     -67.911  19.551 -63.943  1.00 84.86           C  
ANISOU  857  CG  PRO A 444     7021  14229  10991  -3940  -1028  -2626       C  
ATOM    858  CD  PRO A 444     -67.658  20.117 -62.565  1.00 93.89           C  
ANISOU  858  CD  PRO A 444     8085  15431  12160  -3881  -1361  -3032       C  
ATOM    859  N   ARG A 445     -71.614  17.728 -62.611  1.00 85.90           N  
ANISOU  859  N   ARG A 445     8079  14472  10088  -2840  -1351  -1791       N  
ATOM    860  CA  ARG A 445     -72.084  16.366 -62.413  1.00 85.72           C  
ANISOU  860  CA  ARG A 445     8096  14667   9806  -2529  -1485  -1520       C  
ATOM    861  C   ARG A 445     -73.005  15.973 -63.559  1.00 77.32           C  
ANISOU  861  C   ARG A 445     7270  13410   8700  -2549  -1275  -1098       C  
ATOM    862  O   ARG A 445     -73.722  16.807 -64.122  1.00 74.97           O  
ANISOU  862  O   ARG A 445     7193  12847   8447  -2681  -1075   -958       O  
ATOM    863  CB  ARG A 445     -72.811  16.209 -61.069  1.00 88.06           C  
ANISOU  863  CB  ARG A 445     8512  15155   9794  -2219  -1712  -1488       C  
ATOM    864  CG  ARG A 445     -73.872  17.263 -60.809  1.00101.39           C  
ANISOU  864  CG  ARG A 445    10464  16662  11397  -2206  -1608  -1438       C  
ATOM    865  CD  ARG A 445     -74.669  16.949 -59.554  1.00107.04           C  
ANISOU  865  CD  ARG A 445    11276  17650  11743  -1861  -1784  -1349       C  
ATOM    866  NE  ARG A 445     -75.381  15.681 -59.669  1.00116.39           N  
ANISOU  866  NE  ARG A 445    12524  18970  12729  -1690  -1805   -900       N  
ATOM    867  CZ  ARG A 445     -76.276  15.243 -58.790  1.00124.12           C  
ANISOU  867  CZ  ARG A 445    13595  20185  13378  -1427  -1888   -663       C  
ATOM    868  NH1 ARG A 445     -76.576  15.974 -57.724  1.00133.78           N1+
ANISOU  868  NH1 ARG A 445    14866  21579  14386  -1254  -1947   -860       N1+
ATOM    869  NH2 ARG A 445     -76.874  14.075 -58.980  1.00117.59           N  
ANISOU  869  NH2 ARG A 445    12815  19427  12438  -1342  -1913   -232       N  
ATOM    870  N   THR A 446     -72.967  14.688 -63.900  1.00 77.72           N  
ANISOU  870  N   THR A 446     7281  13580   8670  -2401  -1354   -912       N  
ATOM    871  CA  THR A 446     -73.749  14.122 -64.987  1.00 64.51           C  
ANISOU  871  CA  THR A 446     5808  11749   6953  -2398  -1223   -554       C  
ATOM    872  C   THR A 446     -74.704  13.075 -64.430  1.00 63.97           C  
ANISOU  872  C   THR A 446     5877  11769   6660  -2136  -1425   -244       C  
ATOM    873  O   THR A 446     -74.318  12.248 -63.599  1.00 69.47           O  
ANISOU  873  O   THR A 446     6457  12671   7266  -1945  -1668   -288       O  
ATOM    874  CB  THR A 446     -72.846  13.486 -66.052  1.00 64.99           C  
ANISOU  874  CB  THR A 446     5715  11835   7144  -2468  -1139   -625       C  
ATOM    875  CG2 THR A 446     -73.659  13.087 -67.268  1.00 68.25           C  
ANISOU  875  CG2 THR A 446     6367  12064   7499  -2481  -1001   -306       C  
ATOM    876  OG1 THR A 446     -71.836  14.422 -66.450  1.00 79.66           O  
ANISOU  876  OG1 THR A 446     7373  13678   9218  -2740   -942   -904       O  
ATOM    877  N   THR A 447     -75.950  13.119 -64.890  1.00 77.15           N  
ANISOU  877  N   THR A 447     7784  13282   8247  -2138  -1331     88       N  
ATOM    878  CA  THR A 447     -77.001  12.218 -64.448  1.00 66.87           C  
ANISOU  878  CA  THR A 447     6597  12045   6766  -1959  -1485    438       C  
ATOM    879  C   THR A 447     -77.575  11.490 -65.651  1.00 66.39           C  
ANISOU  879  C   THR A 447     6675  11801   6749  -2003  -1454    710       C  
ATOM    880  O   THR A 447     -77.833  12.102 -66.689  1.00 82.16           O  
ANISOU  880  O   THR A 447     8782  13617   8817  -2144  -1255    739       O  
ATOM    881  CB  THR A 447     -78.115  12.990 -63.729  1.00 70.81           C  
ANISOU  881  CB  THR A 447     7208  12585   7112  -1898  -1427    573       C  
ATOM    882  CG2 THR A 447     -79.181  12.042 -63.201  1.00 85.19           C  
ANISOU  882  CG2 THR A 447     9086  14534   8747  -1744  -1561    968       C  
ATOM    883  OG1 THR A 447     -77.557  13.741 -62.643  1.00 88.91           O  
ANISOU  883  OG1 THR A 447     9397  15037   9348  -1839  -1473    257       O  
ATOM    884  N   GLN A 448     -77.776  10.182 -65.519  1.00 62.11           N  
ANISOU  884  N   GLN A 448     6148  11288   6161  -1878  -1673    911       N  
ATOM    885  CA  GLN A 448     -78.364   9.383 -66.590  1.00 56.33           C  
ANISOU  885  CA  GLN A 448     5561  10366   5477  -1905  -1714   1144       C  
ATOM    886  C   GLN A 448     -79.701   8.818 -66.133  1.00 59.77           C  
ANISOU  886  C   GLN A 448     6096  10799   5815  -1863  -1844   1554       C  
ATOM    887  O   GLN A 448     -79.812   8.298 -65.018  1.00 65.18           O  
ANISOU  887  O   GLN A 448     6725  11639   6402  -1754  -2004   1685       O  
ATOM    888  CB  GLN A 448     -77.435   8.250 -67.019  1.00 57.23           C  
ANISOU  888  CB  GLN A 448     5620  10446   5678  -1812  -1886   1009       C  
ATOM    889  CG  GLN A 448     -78.054   7.325 -68.052  1.00 56.63           C  
ANISOU  889  CG  GLN A 448     5719  10154   5643  -1809  -1994   1210       C  
ATOM    890  CD  GLN A 448     -77.124   6.211 -68.478  1.00 65.61           C  
ANISOU  890  CD  GLN A 448     6824  11240   6865  -1662  -2183   1026       C  
ATOM    891  NE2 GLN A 448     -77.632   5.305 -69.305  1.00 70.35           N  
ANISOU  891  NE2 GLN A 448     7597  11628   7505  -1630  -2339   1158       N  
ATOM    892  OE1 GLN A 448     -75.961   6.163 -68.073  1.00 60.96           O  
ANISOU  892  OE1 GLN A 448     6049  10802   6311  -1559  -2209    744       O  
ATOM    893  N   SER A 449     -80.710   8.921 -66.994  1.00 54.66           N  
ANISOU  893  N   SER A 449     5581   9999   5188  -1951  -1776   1770       N  
ATOM    894  CA  SER A 449     -81.999   8.301 -66.745  1.00 57.61           C  
ANISOU  894  CA  SER A 449     6002  10367   5519  -1954  -1904   2172       C  
ATOM    895  C   SER A 449     -82.524   7.718 -68.047  1.00 54.01           C  
ANISOU  895  C   SER A 449     5682   9673   5166  -2035  -1987   2297       C  
ATOM    896  O   SER A 449     -82.267   8.250 -69.123  1.00 53.43           O  
ANISOU  896  O   SER A 449     5693   9486   5121  -2083  -1848   2128       O  
ATOM    897  CB  SER A 449     -83.016   9.297 -66.168  1.00 58.29           C  
ANISOU  897  CB  SER A 449     6058  10603   5487  -1950  -1738   2320       C  
ATOM    898  OG  SER A 449     -83.320  10.318 -67.101  1.00 66.36           O  
ANISOU  898  OG  SER A 449     7172  11495   6546  -2016  -1543   2236       O  
ATOM    899  N   GLU A 450     -83.256   6.615 -67.943  1.00 64.68           N  
ANISOU  899  N   GLU A 450     7061  10948   6566  -2058  -2225   2601       N  
ATOM    900  CA  GLU A 450     -83.890   5.984 -69.091  1.00 54.70           C  
ANISOU  900  CA  GLU A 450     5925   9451   5407  -2138  -2372   2722       C  
ATOM    901  C   GLU A 450     -85.362   6.367 -69.096  1.00 61.90           C  
ANISOU  901  C   GLU A 450     6804  10408   6306  -2228  -2317   3034       C  
ATOM    902  O   GLU A 450     -86.065   6.153 -68.099  1.00 67.21           O  
ANISOU  902  O   GLU A 450     7364  11160   7012  -2225  -2267   3245       O  
ATOM    903  CB  GLU A 450     -83.723   4.466 -69.050  1.00 68.80           C  
ANISOU  903  CB  GLU A 450     7771  11044   7325  -2120  -2705   2816       C  
ATOM    904  CG  GLU A 450     -82.277   4.001 -69.037  1.00 81.29           C  
ANISOU  904  CG  GLU A 450     9363  12593   8930  -1972  -2790   2491       C  
ATOM    905  CD  GLU A 450     -81.653   4.066 -67.657  1.00 95.75           C  
ANISOU  905  CD  GLU A 450    11058  14640  10683  -1874  -2780   2481       C  
ATOM    906  OE1 GLU A 450     -82.292   3.587 -66.696  1.00100.61           O  
ANISOU  906  OE1 GLU A 450    11662  15259  11306  -1877  -2836   2777       O  
ATOM    907  OE2 GLU A 450     -80.528   4.601 -67.532  1.00 98.13           O1-
ANISOU  907  OE2 GLU A 450    11271  15072  10943  -1777  -2649   2139       O1-
ATOM    908  N   GLU A 451     -85.825   6.942 -70.209  1.00 56.23           N  
ANISOU  908  N   GLU A 451     6179   9608   5578  -2270  -2246   3001       N  
ATOM    909  CA  GLU A 451     -87.192   7.439 -70.303  1.00 54.03           C  
ANISOU  909  CA  GLU A 451     5846   9368   5317  -2305  -2163   3223       C  
ATOM    910  C   GLU A 451     -87.943   6.738 -71.425  1.00 58.43           C  
ANISOU  910  C   GLU A 451     6496   9687   6017  -2376  -2345   3291       C  
ATOM    911  O   GLU A 451     -87.370   6.421 -72.474  1.00 54.74           O  
ANISOU  911  O   GLU A 451     6202   9073   5523  -2374  -2478   3130       O  
ATOM    912  CB  GLU A 451     -87.223   8.957 -70.521  1.00 75.78           C  
ANISOU  912  CB  GLU A 451     8631  12234   7926  -2249  -1908   3123       C  
ATOM    913  CG  GLU A 451     -86.757   9.765 -69.321  1.00 75.01           C  
ANISOU  913  CG  GLU A 451     8430  12334   7736  -2162  -1707   3008       C  
ATOM    914  CD  GLU A 451     -87.061  11.245 -69.457  1.00 96.18           C  
ANISOU  914  CD  GLU A 451    11157  15037  10349  -2091  -1467   2917       C  
ATOM    915  OE1 GLU A 451     -87.836  11.616 -70.363  1.00106.19           O  
ANISOU  915  OE1 GLU A 451    12512  16209  11627  -2093  -1461   3024       O  
ATOM    916  OE2 GLU A 451     -86.524  12.038 -68.656  1.00102.85           O1-
ANISOU  916  OE2 GLU A 451    11966  15977  11134  -2021  -1314   2730       O1-
ATOM    917  N   THR A 452     -89.231   6.495 -71.186  1.00 72.00           N  
ANISOU  917  N   THR A 452     8079  11412   7867  -2441  -2366   3521       N  
ATOM    918  CA  THR A 452     -90.145   5.926 -72.175  1.00 57.09           C  
ANISOU  918  CA  THR A 452     6235   9339   6118  -2531  -2561   3604       C  
ATOM    919  C   THR A 452     -91.423   6.750 -72.152  1.00 57.58           C  
ANISOU  919  C   THR A 452     6127   9575   6175  -2522  -2438   3767       C  
ATOM    920  O   THR A 452     -92.151   6.734 -71.158  1.00 73.46           O  
ANISOU  920  O   THR A 452     7895  11779   8237  -2562  -2355   3980       O  
ATOM    921  CB  THR A 452     -90.449   4.459 -71.883  1.00 73.18           C  
ANISOU  921  CB  THR A 452     8238  11189   8377  -2680  -2816   3766       C  
ATOM    922  CG2 THR A 452     -91.623   3.973 -72.724  1.00 60.97           C  
ANISOU  922  CG2 THR A 452     6676   9497   6991  -2815  -3029   3898       C  
ATOM    923  OG1 THR A 452     -89.300   3.653 -72.176  1.00 86.67           O  
ANISOU  923  OG1 THR A 452    10146  12685  10100  -2634  -2998   3572       O  
ATOM    924  N   ARG A 453     -91.700   7.461 -73.239  1.00 57.88           N  
ANISOU  924  N   ARG A 453     6287   9573   6131  -2451  -2432   3680       N  
ATOM    925  CA  ARG A 453     -92.904   8.264 -73.359  1.00 58.12           C  
ANISOU  925  CA  ARG A 453     6177   9752   6152  -2392  -2357   3815       C  
ATOM    926  C   ARG A 453     -93.825   7.675 -74.417  1.00 59.90           C  
ANISOU  926  C   ARG A 453     6422   9839   6498  -2471  -2611   3879       C  
ATOM    927  O   ARG A 453     -93.373   7.161 -75.446  1.00 73.58           O  
ANISOU  927  O   ARG A 453     8389  11353   8216  -2485  -2795   3723       O  
ATOM    928  CB  ARG A 453     -92.572   9.720 -73.692  1.00 56.98           C  
ANISOU  928  CB  ARG A 453     6174   9673   5802  -2213  -2151   3696       C  
ATOM    929  CG  ARG A 453     -91.792  10.409 -72.593  1.00 55.82           C  
ANISOU  929  CG  ARG A 453     5994   9677   5537  -2145  -1923   3637       C  
ATOM    930  CD  ARG A 453     -91.596  11.890 -72.863  1.00 63.68           C  
ANISOU  930  CD  ARG A 453     7144  10698   6355  -2004  -1734   3570       C  
ATOM    931  NE  ARG A 453     -90.810  12.517 -71.803  1.00 64.67           N  
ANISOU  931  NE  ARG A 453     7253  10961   6359  -1967  -1552   3497       N  
ATOM    932  CZ  ARG A 453     -91.325  12.972 -70.666  1.00 67.23           C  
ANISOU  932  CZ  ARG A 453     7386  11521   6639  -1853  -1445   3569       C  
ATOM    933  NH1 ARG A 453     -92.629  12.875 -70.445  1.00 66.74           N1+
ANISOU  933  NH1 ARG A 453     7104  11614   6639  -1779  -1480   3756       N1+
ATOM    934  NH2 ARG A 453     -90.540  13.521 -69.750  1.00 69.95           N  
ANISOU  934  NH2 ARG A 453     7734  11923   6920  -1788  -1276   3365       N  
ATOM    935  N   VAL A 454     -95.121   7.746 -74.135  1.00 61.71           N  
ANISOU  935  N   VAL A 454     6389  10230   6826  -2513  -2634   4106       N  
ATOM    936  CA  VAL A 454     -96.173   7.216 -74.988  1.00 67.46           C  
ANISOU  936  CA  VAL A 454     7066  10876   7689  -2608  -2894   4202       C  
ATOM    937  C   VAL A 454     -97.064   8.379 -75.394  1.00 72.35           C  
ANISOU  937  C   VAL A 454     7603  11681   8207  -2421  -2816   4241       C  
ATOM    938  O   VAL A 454     -97.649   9.052 -74.534  1.00 71.77           O  
ANISOU  938  O   VAL A 454     7273  11891   8106  -2339  -2634   4399       O  
ATOM    939  CB  VAL A 454     -96.985   6.124 -74.278  1.00 66.54           C  
ANISOU  939  CB  VAL A 454     6671  10801   7812  -2870  -3033   4501       C  
ATOM    940  CG1 VAL A 454     -98.171   5.707 -75.131  1.00 69.51           C  
ANISOU  940  CG1 VAL A 454     6959  11117   8335  -2973  -3308   4606       C  
ATOM    941  CG2 VAL A 454     -96.102   4.930 -73.967  1.00 66.35           C  
ANISOU  941  CG2 VAL A 454     6787  10527   7898  -3030  -3167   4474       C  
ATOM    942  N   TRP A 455     -97.167   8.611 -76.698  1.00 71.50           N  
ANISOU  942  N   TRP A 455     7718  11428   8020  -2320  -2967   4098       N  
ATOM    943  CA  TRP A 455     -97.932   9.707 -77.270  1.00 66.31           C  
ANISOU  943  CA  TRP A 455     7058  10890   7247  -2101  -2941   4119       C  
ATOM    944  C   TRP A 455     -99.218   9.181 -77.888  1.00 69.50           C  
ANISOU  944  C   TRP A 455     7288  11324   7796  -2167  -3230   4225       C  
ATOM    945  O   TRP A 455     -99.218   8.140 -78.556  1.00 70.69           O  
ANISOU  945  O   TRP A 455     7535  11275   8049  -2318  -3501   4151       O  
ATOM    946  CB  TRP A 455     -97.114  10.441 -78.334  1.00 65.20           C  
ANISOU  946  CB  TRP A 455     7322  10586   6865  -1920  -2895   3913       C  
ATOM    947  CG  TRP A 455     -95.891  11.092 -77.788  1.00 62.66           C  
ANISOU  947  CG  TRP A 455     7159  10243   6406  -1872  -2610   3823       C  
ATOM    948  CD1 TRP A 455     -94.674  10.511 -77.574  1.00 63.14           C  
ANISOU  948  CD1 TRP A 455     7345  10194   6451  -1991  -2561   3691       C  
ATOM    949  CD2 TRP A 455     -95.765  12.455 -77.372  1.00 62.07           C  
ANISOU  949  CD2 TRP A 455     7131  10253   6198  -1692  -2359   3855       C  
ATOM    950  CE2 TRP A 455     -94.442  12.633 -76.920  1.00 64.78           C  
ANISOU  950  CE2 TRP A 455     7623  10531   6459  -1748  -2163   3737       C  
ATOM    951  CE3 TRP A 455     -96.641  13.544 -77.339  1.00 64.24           C  
ANISOU  951  CE3 TRP A 455     7346  10644   6419  -1475  -2307   3973       C  
ATOM    952  NE1 TRP A 455     -93.796  11.431 -77.052  1.00 61.36           N  
ANISOU  952  NE1 TRP A 455     7216  10003   6093  -1922  -2289   3639       N  
ATOM    953  CZ2 TRP A 455     -93.976  13.857 -76.443  1.00 59.37           C  
ANISOU  953  CZ2 TRP A 455     7040   9868   5651  -1637  -1917   3734       C  
ATOM    954  CZ3 TRP A 455     -96.177  14.757 -76.865  1.00 62.88           C  
ANISOU  954  CZ3 TRP A 455     7300  10475   6117  -1328  -2071   3974       C  
ATOM    955  CH2 TRP A 455     -94.857  14.904 -76.424  1.00 60.87           C  
ANISOU  955  CH2 TRP A 455     7205  10128   5793  -1430  -1878   3857       C  
ATOM    956  N   GLN A 456    -100.307   9.914 -77.666  1.00 71.29           N  
ANISOU  956  N   GLN A 456     7255  11803   8030  -2031  -3190   4381       N  
ATOM    957  CA  GLN A 456    -101.613   9.598 -78.228  1.00 87.77           C  
ANISOU  957  CA  GLN A 456     9125  13975  10248  -2059  -3455   4480       C  
ATOM    958  C   GLN A 456    -102.127  10.815 -78.980  1.00 88.73           C  
ANISOU  958  C   GLN A 456     9341  14180  10191  -1716  -3470   4425       C  
ATOM    959  O   GLN A 456    -102.116  11.928 -78.444  1.00 88.82           O  
ANISOU  959  O   GLN A 456     9318  14347  10083  -1488  -3237   4478       O  
ATOM    960  CB  GLN A 456    -102.602   9.193 -77.132  1.00 84.44           C  
ANISOU  960  CB  GLN A 456     8206  13846  10030  -2231  -3411   4778       C  
ATOM    961  CG  GLN A 456    -104.002   8.890 -77.628  1.00 81.30           C  
ANISOU  961  CG  GLN A 456     7519  13576   9794  -2278  -3673   4894       C  
ATOM    962  CD  GLN A 456    -104.945   8.549 -76.496  1.00 85.09           C  
ANISOU  962  CD  GLN A 456     7487  14399  10446  -2451  -3572   5229       C  
ATOM    963  NE2 GLN A 456    -106.181   8.214 -76.836  1.00 92.08           N  
ANISOU  963  NE2 GLN A 456     8066  15418  11504  -2530  -3790   5346       N  
ATOM    964  OE1 GLN A 456    -104.567   8.586 -75.326  1.00100.86           O  
ANISOU  964  OE1 GLN A 456     9357  16564  12403  -2506  -3300   5385       O  
ATOM    965  N   LYS A 457    -102.567  10.607 -80.216  1.00 86.97           N  
ANISOU  965  N   LYS A 457     9260  13845   9939  -1656  -3764   4318       N  
ATOM    966  CA  LYS A 457    -103.087  11.691 -81.041  1.00 88.09           C  
ANISOU  966  CA  LYS A 457     9531  14043   9895  -1312  -3828   4281       C  
ATOM    967  C   LYS A 457    -104.591  11.789 -80.820  1.00 92.24           C  
ANISOU  967  C   LYS A 457     9602  14859  10584  -1250  -3972   4442       C  
ATOM    968  O   LYS A 457    -105.345  10.894 -81.217  1.00 98.48           O  
ANISOU  968  O   LYS A 457    10198  15667  11551  -1423  -4262   4447       O  
ATOM    969  CB  LYS A 457    -102.757  11.460 -82.512  1.00 86.98           C  
ANISOU  969  CB  LYS A 457     9791  13681   9575  -1232  -4069   4077       C  
ATOM    970  CG  LYS A 457    -103.103  12.632 -83.414  1.00 87.24           C  
ANISOU  970  CG  LYS A 457    10059  13735   9354   -852  -4113   4061       C  
ATOM    971  CD  LYS A 457    -102.689  12.363 -84.851  1.00 89.92           C  
ANISOU  971  CD  LYS A 457    10813  13903   9450   -764  -4319   3875       C  
ATOM    972  CE  LYS A 457    -102.974  13.562 -85.736  1.00106.67           C  
ANISOU  972  CE  LYS A 457    13218  16032  11280   -375  -4340   3905       C  
ATOM    973  NZ  LYS A 457    -102.671  13.299 -87.167  1.00120.98           N1+
ANISOU  973  NZ  LYS A 457    15415  17752  12800   -254  -4540   3748       N1+
ATOM    974  N   LYS A 458    -105.026  12.871 -80.180  1.00 93.76           N  
ANISOU  974  N   LYS A 458     9616  15285  10724   -995  -3781   4562       N  
ATOM    975  CA  LYS A 458    -106.436  13.110 -79.896  1.00105.06           C  
ANISOU  975  CA  LYS A 458    10575  17057  12287   -870  -3874   4709       C  
ATOM    976  C   LYS A 458    -106.849  14.404 -80.580  1.00108.13           C  
ANISOU  976  C   LYS A 458    11137  17464  12482   -406  -3942   4662       C  
ATOM    977  O   LYS A 458    -106.275  15.464 -80.305  1.00101.00           O  
ANISOU  977  O   LYS A 458    10474  16496  11404   -155  -3720   4663       O  
ATOM    978  CB  LYS A 458    -106.688  13.182 -78.389  1.00105.35           C  
ANISOU  978  CB  LYS A 458    10177  17425  12428   -934  -3584   4912       C  
ATOM    979  CG  LYS A 458    -105.872  12.174 -77.585  1.00104.72           C  
ANISOU  979  CG  LYS A 458    10086  17257  12444  -1326  -3436   4972       C  
ATOM    980  CD  LYS A 458    -106.491  11.883 -76.223  1.00104.62           C  
ANISOU  980  CD  LYS A 458     9552  17645  12555  -1458  -3235   5236       C  
ATOM    981  CE  LYS A 458    -106.500  13.108 -75.325  1.00100.63           C  
ANISOU  981  CE  LYS A 458     8920  17445  11871  -1095  -2931   5274       C  
ATOM    982  NZ  LYS A 458    -107.111  12.801 -74.001  1.00 95.41           N1+
ANISOU  982  NZ  LYS A 458     7740  17245  11268  -1191  -2712   5531       N1+
ATOM    983  N   LYS A 459    -107.835  14.312 -81.477  1.00104.61           N  
ANISOU  983  N   LYS A 459    10592  17083  12072   -288  -4272   4624       N  
ATOM    984  CA  LYS A 459    -108.346  15.466 -82.217  1.00104.38           C  
ANISOU  984  CA  LYS A 459    10734  17062  11862    178  -4403   4593       C  
ATOM    985  C   LYS A 459    -107.248  16.134 -83.039  1.00 93.71           C  
ANISOU  985  C   LYS A 459    10053  15349  10203    348  -4340   4494       C  
ATOM    986  O   LYS A 459    -107.214  17.358 -83.181  1.00 94.43           O  
ANISOU  986  O   LYS A 459    10387  15369  10121    716  -4265   4539       O  
ATOM    987  CB  LYS A 459    -109.006  16.482 -81.282  1.00 97.59           C  
ANISOU  987  CB  LYS A 459     9542  16499  11038    495  -4222   4727       C  
ATOM    988  CG  LYS A 459    -110.185  15.950 -80.489  1.00100.80           C  
ANISOU  988  CG  LYS A 459     9247  17340  11710    377  -4239   4849       C  
ATOM    989  CD  LYS A 459    -110.746  17.041 -79.594  1.00114.04           C  
ANISOU  989  CD  LYS A 459    10624  19340  13364    776  -4029   4942       C  
ATOM    990  CE  LYS A 459    -111.940  16.560 -78.795  1.00119.85           C  
ANISOU  990  CE  LYS A 459    10634  20574  14331    680  -3992   5074       C  
ATOM    991  NZ  LYS A 459    -112.484  17.642 -77.931  1.00126.78           N1+
ANISOU  991  NZ  LYS A 459    11211  21810  15152   1137  -3770   5122       N1+
ATOM    992  N   GLY A 460    -106.338  15.331 -83.580  1.00 91.42           N  
ANISOU  992  N   GLY A 460    10069  14824   9844     83  -4363   4371       N  
ATOM    993  CA  GLY A 460    -105.279  15.847 -84.420  1.00 89.84           C  
ANISOU  993  CA  GLY A 460    10472  14327   9337    206  -4276   4289       C  
ATOM    994  C   GLY A 460    -104.084  16.418 -83.690  1.00 95.92           C  
ANISOU  994  C   GLY A 460    11472  14941  10034    151  -3885   4326       C  
ATOM    995  O   GLY A 460    -103.187  16.966 -84.343  1.00 90.47           O  
ANISOU  995  O   GLY A 460    11270  14009   9094    241  -3765   4292       O  
ATOM    996  N   VAL A 461    -104.035  16.310 -82.365  1.00 94.94           N  
ANISOU  996  N   VAL A 461    11005  14964  10102      5  -3677   4401       N  
ATOM    997  CA  VAL A 461    -102.935  16.837 -81.567  1.00 80.85           C  
ANISOU  997  CA  VAL A 461     9396  13065   8259    -43  -3332   4415       C  
ATOM    998  C   VAL A 461    -102.299  15.681 -80.812  1.00 77.95           C  
ANISOU  998  C   VAL A 461     8841  12728   8050   -434  -3229   4361       C  
ATOM    999  O   VAL A 461    -103.004  14.869 -80.204  1.00 93.87           O  
ANISOU  999  O   VAL A 461    10421  14962  10282   -606  -3314   4428       O  
ATOM   1000  CB  VAL A 461    -103.412  17.929 -80.593  1.00 81.80           C  
ANISOU 1000  CB  VAL A 461     9318  13356   8406    235  -3176   4549       C  
ATOM   1001  CG1 VAL A 461    -102.276  18.370 -79.683  1.00 78.71           C  
ANISOU 1001  CG1 VAL A 461     9078  12863   7964    160  -2850   4541       C  
ATOM   1002  CG2 VAL A 461    -103.971  19.112 -81.363  1.00112.78           C  
ANISOU 1002  CG2 VAL A 461    13489  17183  12179    658  -3300   4610       C  
ATOM   1003  N   TRP A 462    -100.973  15.602 -80.858  1.00 90.31           N  
ANISOU 1003  N   TRP A 462    10731  14071   9510   -576  -3049   4258       N  
ATOM   1004  CA  TRP A 462    -100.257  14.608 -80.074  1.00 86.56           C  
ANISOU 1004  CA  TRP A 462    10115  13602   9171   -896  -2948   4202       C  
ATOM   1005  C   TRP A 462    -100.097  15.098 -78.643  1.00 93.15           C  
ANISOU 1005  C   TRP A 462    10730  14602  10059   -878  -2688   4290       C  
ATOM   1006  O   TRP A 462     -99.635  16.220 -78.409  1.00100.57           O  
ANISOU 1006  O   TRP A 462    11873  15477  10862   -694  -2496   4298       O  
ATOM   1007  CB  TRP A 462     -98.886  14.320 -80.677  1.00 73.87           C  
ANISOU 1007  CB  TRP A 462     8904  11740   7422  -1021  -2868   4038       C  
ATOM   1008  CG  TRP A 462     -98.920  13.573 -81.967  1.00 77.55           C  
ANISOU 1008  CG  TRP A 462     9560  12095   7811  -1056  -3129   3924       C  
ATOM   1009  CD1 TRP A 462     -98.726  14.083 -83.214  1.00 73.10           C  
ANISOU 1009  CD1 TRP A 462     9374  11414   6987   -873  -3178   3872       C  
ATOM   1010  CD2 TRP A 462     -99.147  12.169 -82.136  1.00 86.87           C  
ANISOU 1010  CD2 TRP A 462    10586  13269   9153  -1275  -3385   3850       C  
ATOM   1011  CE2 TRP A 462     -99.080  11.900 -83.514  1.00 74.01           C  
ANISOU 1011  CE2 TRP A 462     9250  11534   7337  -1187  -3602   3716       C  
ATOM   1012  CE3 TRP A 462     -99.404  11.115 -81.255  1.00 71.87           C  
ANISOU 1012  CE3 TRP A 462     8351  11426   7528  -1535  -3457   3901       C  
ATOM   1013  NE1 TRP A 462     -98.821  13.085 -84.150  1.00 74.50           N  
ANISOU 1013  NE1 TRP A 462     9627  11556   7123   -936  -3455   3743       N  
ATOM   1014  CZ2 TRP A 462     -99.259  10.621 -84.033  1.00 75.43           C  
ANISOU 1014  CZ2 TRP A 462     9397  11652   7610  -1335  -3915   3592       C  
ATOM   1015  CZ3 TRP A 462     -99.582   9.847 -81.773  1.00 73.31           C  
ANISOU 1015  CZ3 TRP A 462     8520  11502   7834  -1713  -3758   3814       C  
ATOM   1016  CH2 TRP A 462     -99.509   9.610 -83.149  1.00 75.06           C  
ANISOU 1016  CH2 TRP A 462     9035  11606   7879  -1606  -3998   3640       C  
ATOM   1017  N   LEU A 463    -100.479  14.255 -77.689  1.00 83.85           N  
ANISOU 1017  N   LEU A 463     9155  13637   9067  -1069  -2687   4372       N  
ATOM   1018  CA  LEU A 463    -100.296  14.527 -76.271  1.00 70.04           C  
ANISOU 1018  CA  LEU A 463     7180  12103   7331  -1060  -2445   4450       C  
ATOM   1019  C   LEU A 463     -99.563  13.356 -75.635  1.00 68.09           C  
ANISOU 1019  C   LEU A 463     6861  11819   7193  -1384  -2401   4420       C  
ATOM   1020  O   LEU A 463     -99.776  12.203 -76.017  1.00 70.79           O  
ANISOU 1020  O   LEU A 463     7129  12083   7686  -1620  -2598   4438       O  
ATOM   1021  CB  LEU A 463    -101.638  14.743 -75.560  1.00 72.95           C  
ANISOU 1021  CB  LEU A 463     7072  12870   7775   -917  -2449   4647       C  
ATOM   1022  CG  LEU A 463    -102.480  15.963 -75.931  1.00 75.52           C  
ANISOU 1022  CG  LEU A 463     7387  13300   8007   -515  -2492   4691       C  
ATOM   1023  CD1 LEU A 463    -103.775  15.972 -75.133  1.00 78.73           C  
ANISOU 1023  CD1 LEU A 463     7232  14176   8506   -391  -2477   4870       C  
ATOM   1024  CD2 LEU A 463    -101.698  17.238 -75.691  1.00 74.34           C  
ANISOU 1024  CD2 LEU A 463     7569  13015   7662   -253  -2301   4625       C  
ATOM   1025  N   ASN A 464     -98.695  13.651 -74.671  1.00 67.69           N  
ANISOU 1025  N   ASN A 464     6850  11805   7063  -1381  -2171   4372       N  
ATOM   1026  CA  ASN A 464     -98.050  12.599 -73.899  1.00 68.22           C  
ANISOU 1026  CA  ASN A 464     6824  11875   7223  -1637  -2131   4365       C  
ATOM   1027  C   ASN A 464     -99.031  12.097 -72.850  1.00 69.44           C  
ANISOU 1027  C   ASN A 464     6518  12385   7480  -1713  -2105   4616       C  
ATOM   1028  O   ASN A 464     -99.508  12.875 -72.014  1.00 69.92           O  
ANISOU 1028  O   ASN A 464     6366  12769   7433  -1506  -1938   4713       O  
ATOM   1029  CB  ASN A 464     -96.765  13.106 -73.252  1.00 72.21           C  
ANISOU 1029  CB  ASN A 464     7531  12317   7589  -1594  -1915   4209       C  
ATOM   1030  CG  ASN A 464     -95.950  11.992 -72.615  1.00 72.84           C  
ANISOU 1030  CG  ASN A 464     7573  12349   7753  -1825  -1915   4166       C  
ATOM   1031  ND2 ASN A 464     -96.113  10.775 -73.125  1.00 77.67           N  
ANISOU 1031  ND2 ASN A 464     8160  12818   8532  -2038  -2128   4207       N  
ATOM   1032  OD1 ASN A 464     -95.192  12.219 -71.671  1.00 61.25           O  
ANISOU 1032  OD1 ASN A 464     6112  10964   6195  -1797  -1752   4098       O  
ATOM   1033  N   VAL A 465     -99.346  10.802 -72.904  1.00 74.04           N  
ANISOU 1033  N   VAL A 465     6952  12923   8257  -2006  -2272   4745       N  
ATOM   1034  CA  VAL A 465    -100.332  10.221 -71.996  1.00 75.26           C  
ANISOU 1034  CA  VAL A 465     6662  13417   8518  -2148  -2251   5066       C  
ATOM   1035  C   VAL A 465     -99.706   9.370 -70.896  1.00 75.41           C  
ANISOU 1035  C   VAL A 465     6607  13482   8565  -2356  -2158   5174       C  
ATOM   1036  O   VAL A 465    -100.359   9.135 -69.869  1.00 72.40           O  
ANISOU 1036  O   VAL A 465     5858  13474   8177  -2422  -2045   5471       O  
ATOM   1037  CB  VAL A 465    -101.369   9.387 -72.777  1.00 73.44           C  
ANISOU 1037  CB  VAL A 465     6279  13121   8503  -2358  -2530   5225       C  
ATOM   1038  CG1 VAL A 465    -102.231  10.300 -73.635  1.00 75.47           C  
ANISOU 1038  CG1 VAL A 465     6501  13458   8714  -2100  -2613   5161       C  
ATOM   1039  CG2 VAL A 465    -100.674   8.347 -73.635  1.00 72.35           C  
ANISOU 1039  CG2 VAL A 465     6464  12531   8495  -2584  -2780   5075       C  
ATOM   1040  N   HIS A 466     -98.469   8.915 -71.070  1.00 74.39           N  
ANISOU 1040  N   HIS A 466     6800  13020   8446  -2437  -2201   4959       N  
ATOM   1041  CA  HIS A 466     -97.801   8.096 -70.073  1.00 70.45           C  
ANISOU 1041  CA  HIS A 466     6263  12528   7976  -2594  -2153   5032       C  
ATOM   1042  C   HIS A 466     -96.302   8.197 -70.294  1.00 72.86           C  
ANISOU 1042  C   HIS A 466     6946  12539   8198  -2513  -2129   4690       C  
ATOM   1043  O   HIS A 466     -95.844   8.153 -71.434  1.00 76.41           O  
ANISOU 1043  O   HIS A 466     7674  12685   8672  -2510  -2266   4489       O  
ATOM   1044  CB  HIS A 466     -98.248   6.632 -70.158  1.00 69.56           C  
ANISOU 1044  CB  HIS A 466     6042  12274   8113  -2951  -2400   5303       C  
ATOM   1045  CG  HIS A 466     -97.482   5.712 -69.256  1.00 69.55           C  
ANISOU 1045  CG  HIS A 466     6058  12207   8161  -3102  -2412   5375       C  
ATOM   1046  CD2 HIS A 466     -96.564   4.754 -69.530  1.00 68.74           C  
ANISOU 1046  CD2 HIS A 466     6227  11720   8170  -3226  -2605   5257       C  
ATOM   1047  ND1 HIS A 466     -97.627   5.721 -67.885  1.00 70.95           N  
ANISOU 1047  ND1 HIS A 466     5948  12760   8249  -3086  -2232   5578       N  
ATOM   1048  CE1 HIS A 466     -96.833   4.809 -67.353  1.00 70.96           C  
ANISOU 1048  CE1 HIS A 466     6057  12591   8313  -3197  -2324   5581       C  
ATOM   1049  NE2 HIS A 466     -96.177   4.208 -68.329  1.00 69.61           N  
ANISOU 1049  NE2 HIS A 466     6222  11953   8274  -3288  -2550   5398       N  
ATOM   1050  N   PHE A 467     -95.542   8.353 -69.210  1.00 76.43           N  
ANISOU 1050  N   PHE A 467     7393  13119   8527  -2433  -1957   4629       N  
ATOM   1051  CA  PHE A 467     -94.094   8.282 -69.311  1.00 75.57           C  
ANISOU 1051  CA  PHE A 467     7586  12771   8358  -2396  -1956   4352       C  
ATOM   1052  C   PHE A 467     -93.547   7.497 -68.131  1.00 72.55           C  
ANISOU 1052  C   PHE A 467     7127  12462   7977  -2464  -1937   4431       C  
ATOM   1053  O   PHE A 467     -94.188   7.362 -67.085  1.00 66.53           O  
ANISOU 1053  O   PHE A 467     6095  11999   7183  -2475  -1845   4662       O  
ATOM   1054  CB  PHE A 467     -93.441   9.672 -69.411  1.00 81.48           C  
ANISOU 1054  CB  PHE A 467     8506  13559   8893  -2166  -1773   4109       C  
ATOM   1055  CG  PHE A 467     -93.318  10.403 -68.104  1.00 74.39           C  
ANISOU 1055  CG  PHE A 467     7484  12976   7806  -2000  -1557   4107       C  
ATOM   1056  CD1 PHE A 467     -92.190  10.256 -67.312  1.00 74.42           C  
ANISOU 1056  CD1 PHE A 467     7568  12997   7710  -1984  -1506   3972       C  
ATOM   1057  CD2 PHE A 467     -94.311  11.271 -67.688  1.00 79.27           C  
ANISOU 1057  CD2 PHE A 467     7911  13896   8311  -1828  -1422   4225       C  
ATOM   1058  CE1 PHE A 467     -92.071  10.937 -66.116  1.00 87.74           C  
ANISOU 1058  CE1 PHE A 467     9162  14994   9182  -1813  -1334   3942       C  
ATOM   1059  CE2 PHE A 467     -94.197  11.960 -66.494  1.00 90.24           C  
ANISOU 1059  CE2 PHE A 467     9209  15602   9474  -1635  -1234   4196       C  
ATOM   1060  CZ  PHE A 467     -93.076  11.791 -65.706  1.00 93.16           C  
ANISOU 1060  CZ  PHE A 467     9679  15981   9738  -1634  -1194   4044       C  
ATOM   1061  N   HIS A 468     -92.339   6.980 -68.325  1.00 65.82           N  
ANISOU 1061  N   HIS A 468     6511  11359   7137  -2489  -2031   4246       N  
ATOM   1062  CA  HIS A 468     -91.725   6.029 -67.410  1.00 60.75           C  
ANISOU 1062  CA  HIS A 468     5861  10697   6524  -2551  -2091   4319       C  
ATOM   1063  C   HIS A 468     -90.245   6.367 -67.333  1.00 83.08           C  
ANISOU 1063  C   HIS A 468     8901  13457   9210  -2413  -2051   4020       C  
ATOM   1064  O   HIS A 468     -89.510   6.164 -68.305  1.00 68.11           O  
ANISOU 1064  O   HIS A 468     7213  11312   7354  -2425  -2178   3831       O  
ATOM   1065  CB  HIS A 468     -91.948   4.594 -67.888  1.00 62.37           C  
ANISOU 1065  CB  HIS A 468     6115  10606   6978  -2781  -2384   4484       C  
ATOM   1066  CG  HIS A 468     -91.536   3.552 -66.896  1.00 75.98           C  
ANISOU 1066  CG  HIS A 468     7819  12298   8753  -2854  -2476   4643       C  
ATOM   1067  CD2 HIS A 468     -90.781   3.635 -65.775  1.00 64.10           C  
ANISOU 1067  CD2 HIS A 468     6313  10957   7087  -2717  -2356   4604       C  
ATOM   1068  ND1 HIS A 468     -91.910   2.231 -67.008  1.00 76.45           N  
ANISOU 1068  ND1 HIS A 468     7878  12119   9051  -3090  -2753   4889       N  
ATOM   1069  CE1 HIS A 468     -91.408   1.546 -65.997  1.00 68.16           C  
ANISOU 1069  CE1 HIS A 468     6833  11078   7986  -3086  -2789   5008       C  
ATOM   1070  NE2 HIS A 468     -90.719   2.375 -65.235  1.00 66.61           N  
ANISOU 1070  NE2 HIS A 468     6636  11137   7534  -2849  -2544   4833       N  
ATOM   1071  N   ARG A 469     -89.811   6.887 -66.187  1.00 58.80           N  
ANISOU 1071  N   ARG A 469     5755  10640   5949  -2277  -1889   3975       N  
ATOM   1072  CA  ARG A 469     -88.437   7.326 -65.985  1.00 57.41           C  
ANISOU 1072  CA  ARG A 469     5716  10478   5620  -2162  -1863   3701       C  
ATOM   1073  C   ARG A 469     -87.807   6.451 -64.914  1.00 58.74           C  
ANISOU 1073  C   ARG A 469     5865  10691   5761  -2132  -1941   3755       C  
ATOM   1074  O   ARG A 469     -88.322   6.371 -63.794  1.00 77.10           O  
ANISOU 1074  O   ARG A 469     8042  13256   7996  -2088  -1848   3937       O  
ATOM   1075  CB  ARG A 469     -88.390   8.801 -65.581  1.00 56.83           C  
ANISOU 1075  CB  ARG A 469     5604  10671   5318  -2014  -1655   3563       C  
ATOM   1076  CG  ARG A 469     -87.019   9.442 -65.701  1.00 67.84           C  
ANISOU 1076  CG  ARG A 469     7124  12080   6572  -1971  -1662   3264       C  
ATOM   1077  CD  ARG A 469     -87.098  10.952 -65.508  1.00 73.98           C  
ANISOU 1077  CD  ARG A 469     7910  12971   7226  -1852  -1437   3062       C  
ATOM   1078  NE  ARG A 469     -87.291  11.317 -64.109  1.00 90.23           N  
ANISOU 1078  NE  ARG A 469     9838  15367   9078  -1694  -1352   3076       N  
ATOM   1079  CZ  ARG A 469     -86.296  11.566 -63.262  1.00 97.67           C  
ANISOU 1079  CZ  ARG A 469    10778  16416   9915  -1603  -1340   2805       C  
ATOM   1080  NH1 ARG A 469     -85.038  11.496 -63.675  1.00 92.74           N1+
ANISOU 1080  NH1 ARG A 469    10236  15592   9408  -1673  -1396   2511       N1+
ATOM   1081  NH2 ARG A 469     -86.557  11.887 -62.003  1.00103.91           N  
ANISOU 1081  NH2 ARG A 469    11467  17547  10469  -1428  -1277   2814       N  
ATOM   1082  N   SER A 470     -86.709   5.785 -65.260  1.00 65.03           N  
ANISOU 1082  N   SER A 470     6810  11281   6619  -2130  -2121   3602       N  
ATOM   1083  CA  SER A 470     -85.972   4.969 -64.307  1.00 69.45           C  
ANISOU 1083  CA  SER A 470     7384  11857   7147  -2055  -2234   3625       C  
ATOM   1084  C   SER A 470     -84.508   5.387 -64.321  1.00 69.10           C  
ANISOU 1084  C   SER A 470     7393  11872   6989  -1924  -2279   3271       C  
ATOM   1085  O   SER A 470     -84.035   6.019 -65.265  1.00 65.99           O  
ANISOU 1085  O   SER A 470     7039  11440   6594  -1952  -2263   3040       O  
ATOM   1086  CB  SER A 470     -86.100   3.469 -64.618  1.00 61.38           C  
ANISOU 1086  CB  SER A 470     6458  10507   6355  -2164  -2491   3811       C  
ATOM   1087  OG  SER A 470     -85.355   3.114 -65.770  1.00 69.16           O  
ANISOU 1087  OG  SER A 470     7605  11221   7453  -2155  -2678   3583       O  
ATOM   1088  N   VAL A 471     -83.794   5.045 -63.252  1.00 86.00           N  
ANISOU 1088  N   VAL A 471     9510  14141   9027  -1790  -2344   3232       N  
ATOM   1089  CA  VAL A 471     -82.367   5.316 -63.145  1.00 79.49           C  
ANISOU 1089  CA  VAL A 471     8669  13408   8125  -1666  -2429   2878       C  
ATOM   1090  C   VAL A 471     -81.664   4.033 -62.729  1.00102.15           C  
ANISOU 1090  C   VAL A 471    11608  16132  11072  -1550  -2680   2908       C  
ATOM   1091  O   VAL A 471     -82.127   3.325 -61.829  1.00105.21           O  
ANISOU 1091  O   VAL A 471    12026  16519  11431  -1516  -2721   3192       O  
ATOM   1092  CB  VAL A 471     -82.063   6.454 -62.148  1.00 60.18           C  
ANISOU 1092  CB  VAL A 471     6103  11334   5430  -1559  -2285   2702       C  
ATOM   1093  CG1 VAL A 471     -80.583   6.785 -62.167  1.00 78.89           C  
ANISOU 1093  CG1 VAL A 471     8395  13805   7777  -1488  -2387   2284       C  
ATOM   1094  CG2 VAL A 471     -82.881   7.691 -62.478  1.00 58.88           C  
ANISOU 1094  CG2 VAL A 471     5898  11296   5179  -1641  -2069   2708       C  
ATOM   1095  N   SER A 472     -80.551   3.727 -63.389  1.00136.49           N  
ANISOU 1095  N   SER A 472    15971  20374  15516  -1485  -2851   2623       N  
ATOM   1096  CA  SER A 472     -79.799   2.514 -63.089  1.00146.05           C  
ANISOU 1096  CA  SER A 472    17252  21431  16811  -1323  -3133   2612       C  
ATOM   1097  C   SER A 472     -78.663   2.800 -62.113  1.00152.97           C  
ANISOU 1097  C   SER A 472    18003  22582  17537  -1115  -3187   2356       C  
ATOM   1098  O   SER A 472     -78.114   3.901 -62.090  1.00157.15           O  
ANISOU 1098  O   SER A 472    18370  23370  17969  -1128  -3050   2051       O  
ATOM   1099  CB  SER A 472     -79.247   1.894 -64.373  1.00152.62           C  
ANISOU 1099  CB  SER A 472    18150  22006  17833  -1315  -3330   2423       C  
ATOM   1100  OG  SER A 472     -78.404   2.808 -65.053  1.00155.57           O  
ANISOU 1100  OG  SER A 472    18382  22549  18179  -1323  -3196   2022       O  
TER    1101      SER A 472                                                      
HETATM 1102  O   HOH A 501     -83.622   0.384 -66.133  1.00 79.00           O  
ATOM   1103  N   HIS B 332     -96.940 -19.912 -60.378  1.00195.94           N  
ANISOU 1103  N   HIS B 332    23699  25150  25600  -7059  -7270   8116       N  
ATOM   1104  CA  HIS B 332     -97.212 -20.127 -61.795  1.00201.11           C  
ANISOU 1104  CA  HIS B 332    24423  25609  26381  -7020  -7370   8040       C  
ATOM   1105  C   HIS B 332     -98.624 -19.674 -62.093  1.00207.62           C  
ANISOU 1105  C   HIS B 332    25125  26688  27074  -7113  -7278   8091       C  
ATOM   1106  O   HIS B 332     -99.133 -19.860 -63.198  1.00210.85           O  
ANISOU 1106  O   HIS B 332    25512  27016  27587  -7076  -7292   7906       O  
ATOM   1107  CB  HIS B 332     -97.033 -21.593 -62.172  1.00203.71           C  
ANISOU 1107  CB  HIS B 332    24878  25595  26926  -7125  -7735   8153       C  
ATOM   1108  CG  HIS B 332     -96.048 -22.308 -61.310  1.00205.24           C  
ANISOU 1108  CG  HIS B 332    25139  25625  27218  -7135  -7879   8208       C  
ATOM   1109  CD2 HIS B 332     -96.071 -23.545 -60.762  1.00208.70           C  
ANISOU 1109  CD2 HIS B 332    25624  25909  27765  -7301  -8182   8413       C  
ATOM   1110  ND1 HIS B 332     -94.875 -21.721 -60.891  1.00202.23           N  
ANISOU 1110  ND1 HIS B 332    24776  25233  26830  -6968  -7713   8050       N  
ATOM   1111  CE1 HIS B 332     -94.215 -22.569 -60.129  1.00204.26           C  
ANISOU 1111  CE1 HIS B 332    25089  25335  27186  -7028  -7903   8154       C  
ATOM   1112  NE2 HIS B 332     -94.915 -23.685 -60.037  1.00207.54           N  
ANISOU 1112  NE2 HIS B 332    25523  25658  27676  -7227  -8194   8376       N  
ATOM   1113  N   THR B 333     -99.257 -19.094 -61.083  1.00208.32           N  
ANISOU 1113  N   THR B 333    25085  27111  26956  -7201  -7135   8215       N  
ATOM   1114  CA  THR B 333    -100.543 -18.444 -61.234  1.00204.43           C  
ANISOU 1114  CA  THR B 333    24428  26910  26335  -7246  -6975   8172       C  
ATOM   1115  C   THR B 333    -100.357 -16.944 -61.070  1.00186.75           C  
ANISOU 1115  C   THR B 333    22089  24899  23968  -7062  -6646   7979       C  
ATOM   1116  O   THR B 333     -99.649 -16.486 -60.167  1.00179.64           O  
ANISOU 1116  O   THR B 333    21200  24086  22971  -7027  -6557   8042       O  
ATOM   1117  CB  THR B 333    -101.569 -18.980 -60.226  1.00210.16           C  
ANISOU 1117  CB  THR B 333    25064  27866  26920  -7518  -7092   8474       C  
ATOM   1118  CG2 THR B 333    -102.442 -17.859 -59.677  1.00211.71           C  
ANISOU 1118  CG2 THR B 333    25063  28469  26908  -7522  -6825   8423       C  
ATOM   1119  OG1 THR B 333    -102.406 -19.944 -60.878  1.00210.96           O  
ANISOU 1119  OG1 THR B 333    25165  27852  27140  -7657  -7282   8506       O  
ATOM   1120  N   ILE B 334    -100.967 -16.186 -61.974  1.00169.82           N  
ANISOU 1120  N   ILE B 334    19844  22840  21839  -6937  -6473   7724       N  
ATOM   1121  CA  ILE B 334    -100.875 -14.734 -61.993  1.00152.68           C  
ANISOU 1121  CA  ILE B 334    17570  20861  19580  -6746  -6181   7509       C  
ATOM   1122  C   ILE B 334    -102.234 -14.168 -61.633  1.00151.54           C  
ANISOU 1122  C   ILE B 334    17225  21045  19307  -6829  -6062   7522       C  
ATOM   1123  O   ILE B 334    -103.249 -14.564 -62.218  1.00161.00           O  
ANISOU 1123  O   ILE B 334    18359  22262  20551  -6918  -6131   7510       O  
ATOM   1124  CB  ILE B 334    -100.418 -14.230 -63.368  1.00137.62           C  
ANISOU 1124  CB  ILE B 334    15703  18786  17801  -6519  -6090   7191       C  
ATOM   1125  CG1 ILE B 334     -99.052 -14.813 -63.681  1.00130.84           C  
ANISOU 1125  CG1 ILE B 334    15026  17618  17070  -6441  -6206   7154       C  
ATOM   1126  CG2 ILE B 334    -100.417 -12.713 -63.413  1.00130.18           C  
ANISOU 1126  CG2 ILE B 334    14647  18040  16777  -6328  -5811   6977       C  
ATOM   1127  CD1 ILE B 334     -98.422 -14.190 -64.828  1.00127.21           C  
ANISOU 1127  CD1 ILE B 334    14597  17045  16691  -6215  -6088   6841       C  
ATOM   1128  N   ILE B 335    -102.261 -13.245 -60.679  1.00141.02           N  
ANISOU 1128  N   ILE B 335    15783  19976  17821  -6800  -5883   7530       N  
ATOM   1129  CA  ILE B 335    -103.508 -12.616 -60.257  1.00127.66           C  
ANISOU 1129  CA  ILE B 335    13879  18615  16011  -6865  -5755   7509       C  
ATOM   1130  C   ILE B 335    -103.488 -11.168 -60.714  1.00125.03           C  
ANISOU 1130  C   ILE B 335    13442  18377  15688  -6622  -5510   7212       C  
ATOM   1131  O   ILE B 335    -102.507 -10.458 -60.477  1.00121.03           O  
ANISOU 1131  O   ILE B 335    12980  17844  15163  -6464  -5390   7116       O  
ATOM   1132  CB  ILE B 335    -103.701 -12.704 -58.735  1.00124.46           C  
ANISOU 1132  CB  ILE B 335    13397  18482  15412  -7044  -5754   7741       C  
ATOM   1133  CG1 ILE B 335    -103.644 -14.162 -58.283  1.00133.01           C  
ANISOU 1133  CG1 ILE B 335    14596  19452  16488  -7289  -6030   8060       C  
ATOM   1134  CG2 ILE B 335    -105.016 -12.062 -58.335  1.00116.30           C  
ANISOU 1134  CG2 ILE B 335    12124  17798  14267  -7112  -5616   7683       C  
ATOM   1135  CD1 ILE B 335    -102.586 -14.416 -57.247  1.00137.42           C  
ANISOU 1135  CD1 ILE B 335    15262  19994  16957  -7337  -6095   8259       C  
ATOM   1136  N   GLU B 336    -104.555 -10.731 -61.372  1.00141.81           N  
ANISOU 1136  N   GLU B 336    15427  20605  17849  -6593  -5446   7067       N  
ATOM   1137  CA  GLU B 336    -104.713  -9.334 -61.745  1.00143.92           C  
ANISOU 1137  CA  GLU B 336    15570  20995  18117  -6420  -5269   6870       C  
ATOM   1138  C   GLU B 336    -105.762  -8.697 -60.852  1.00154.23           C  
ANISOU 1138  C   GLU B 336    16644  22651  19307  -6493  -5153   6870       C  
ATOM   1139  O   GLU B 336    -106.831  -9.275 -60.634  1.00152.10           O  
ANISOU 1139  O   GLU B 336    16274  22511  19007  -6671  -5217   6961       O  
ATOM   1140  CB  GLU B 336    -105.112  -9.189 -63.217  1.00139.99           C  
ANISOU 1140  CB  GLU B 336    15073  20366  17750  -6343  -5309   6734       C  
ATOM   1141  CG  GLU B 336    -105.214  -7.750 -63.682  1.00150.49           C  
ANISOU 1141  CG  GLU B 336    16288  21794  19096  -6160  -5154   6542       C  
ATOM   1142  CD  GLU B 336    -106.627  -7.203 -63.593  1.00166.95           C  
ANISOU 1142  CD  GLU B 336    18137  24134  21160  -6212  -5096   6497       C  
ATOM   1143  OE1 GLU B 336    -107.569  -8.011 -63.451  1.00173.16           O  
ANISOU 1143  OE1 GLU B 336    18862  24996  21935  -6393  -5186   6599       O  
ATOM   1144  OE2 GLU B 336    -106.797  -5.966 -63.666  1.00172.57           O1-
ANISOU 1144  OE2 GLU B 336    18721  24969  21880  -6073  -4968   6352       O1-
ATOM   1145  N   GLU B 337    -105.463  -7.506 -60.340  1.00167.43           N  
ANISOU 1145  N   GLU B 337    18219  24478  20919  -6358  -4982   6751       N  
ATOM   1146  CA  GLU B 337    -106.364  -6.849 -59.383  1.00180.34           C  
ANISOU 1146  CA  GLU B 337    19617  26458  22445  -6417  -4861   6720       C  
ATOM   1147  C   GLU B 337    -106.900  -5.546 -59.974  1.00197.26           C  
ANISOU 1147  C   GLU B 337    21591  28696  24663  -6253  -4741   6496       C  
ATOM   1148  O   GLU B 337    -106.273  -4.490 -59.861  1.00191.77           O  
ANISOU 1148  O   GLU B 337    20872  28018  23972  -6077  -4620   6358       O  
ATOM   1149  CB  GLU B 337    -105.627  -6.624 -58.068  1.00178.35           C  
ANISOU 1149  CB  GLU B 337    19370  26344  22051  -6423  -4774   6773       C  
ATOM   1150  CG  GLU B 337    -106.408  -5.889 -57.012  1.00181.28           C  
ANISOU 1150  CG  GLU B 337    19493  27085  22301  -6472  -4635   6710       C  
ATOM   1151  CD  GLU B 337    -105.553  -5.625 -55.793  1.00182.59           C  
ANISOU 1151  CD  GLU B 337    19675  27377  22323  -6463  -4548   6746       C  
ATOM   1152  OE1 GLU B 337    -104.875  -6.570 -55.337  1.00181.94           O  
ANISOU 1152  OE1 GLU B 337    19757  27206  22167  -6585  -4660   6968       O  
ATOM   1153  OE2 GLU B 337    -105.534  -4.474 -55.309  1.00182.92           O1-
ANISOU 1153  OE2 GLU B 337    19566  27608  22328  -6346  -4389   6575       O1-
ATOM   1154  N   ASP B 338    -108.094  -5.623 -60.582  1.00217.25           N  
ANISOU 1154  N   ASP B 338    23994  31293  27259  -6317  -4782   6460       N  
ATOM   1155  CA  ASP B 338    -108.780  -4.482 -61.188  1.00222.34           C  
ANISOU 1155  CA  ASP B 338    24458  32027  27992  -6183  -4700   6263       C  
ATOM   1156  C   ASP B 338    -109.270  -3.478 -60.148  1.00223.43           C  
ANISOU 1156  C   ASP B 338    24352  32475  28067  -6153  -4547   6145       C  
ATOM   1157  O   ASP B 338    -109.884  -2.472 -60.519  1.00229.35           O  
ANISOU 1157  O   ASP B 338    24923  33315  28905  -6038  -4482   5968       O  
ATOM   1158  CB  ASP B 338    -109.955  -4.984 -62.048  1.00228.45           C  
ANISOU 1158  CB  ASP B 338    25157  32795  28848  -6286  -4802   6274       C  
ATOM   1159  CG  ASP B 338    -110.527  -3.910 -62.969  1.00231.03           C  
ANISOU 1159  CG  ASP B 338    25344  33140  29297  -6132  -4760   6085       C  
ATOM   1160  OD1 ASP B 338    -109.895  -2.846 -63.126  1.00230.22           O  
ANISOU 1160  OD1 ASP B 338    25241  32997  29233  -5937  -4674   5955       O  
ATOM   1161  OD2 ASP B 338    -111.611  -4.140 -63.544  1.00233.61           O1-
ANISOU 1161  OD2 ASP B 338    25557  33518  29685  -6211  -4821   6071       O1-
ATOM   1162  N   THR B 339    -109.003  -3.719 -58.869  1.00215.52           N  
ANISOU 1162  N   THR B 339    23332  31636  26919  -6251  -4495   6230       N  
ATOM   1163  CA  THR B 339    -109.495  -2.879 -57.760  1.00201.15           C  
ANISOU 1163  CA  THR B 339    21266  30142  25019  -6252  -4348   6113       C  
ATOM   1164  C   THR B 339    -111.026  -2.899 -57.843  1.00200.93           C  
ANISOU 1164  C   THR B 339    20997  30319  25028  -6369  -4352   6060       C  
ATOM   1165  O   THR B 339    -111.615  -3.972 -58.046  1.00195.40           O  
ANISOU 1165  O   THR B 339    20337  29598  24309  -6557  -4463   6213       O  
ATOM   1166  CB  THR B 339    -108.860  -1.490 -57.804  1.00183.23           C  
ANISOU 1166  CB  THR B 339    18944  27861  22813  -6006  -4225   5900       C  
ATOM   1167  CG2 THR B 339    -107.367  -1.583 -58.119  1.00170.82           C  
ANISOU 1167  CG2 THR B 339    17640  26021  21243  -5889  -4248   5954       C  
ATOM   1168  OG1 THR B 339    -109.502  -0.696 -58.811  1.00178.21           O  
ANISOU 1168  OG1 THR B 339    18189  27179  22343  -5873  -4226   5732       O  
ATOM   1169  N   GLU B 340    -111.693  -1.758 -57.714  1.00203.25           N  
ANISOU 1169  N   GLU B 340    21036  30800  25389  -6264  -4241   5840       N  
ATOM   1170  CA  GLU B 340    -113.141  -1.698 -57.834  1.00208.39           C  
ANISOU 1170  CA  GLU B 340    21438  31643  26099  -6358  -4241   5762       C  
ATOM   1171  C   GLU B 340    -113.537  -1.306 -59.257  1.00208.33           C  
ANISOU 1171  C   GLU B 340    21423  31453  26282  -6225  -4312   5661       C  
ATOM   1172  O   GLU B 340    -112.716  -0.831 -60.046  1.00204.28           O  
ANISOU 1172  O   GLU B 340    21058  30708  25853  -6041  -4333   5615       O  
ATOM   1173  CB  GLU B 340    -113.717  -0.704 -56.823  1.00208.34           C  
ANISOU 1173  CB  GLU B 340    21125  31961  26072  -6327  -4087   5561       C  
ATOM   1174  CG  GLU B 340    -115.177  -0.932 -56.464  1.00208.76           C  
ANISOU 1174  CG  GLU B 340    20910  32291  26118  -6505  -4070   5524       C  
ATOM   1175  CD  GLU B 340    -115.385  -2.190 -55.643  1.00209.18           C  
ANISOU 1175  CD  GLU B 340    21021  32484  25973  -6794  -4106   5761       C  
ATOM   1176  OE1 GLU B 340    -114.579  -2.439 -54.723  1.00206.98           O  
ANISOU 1176  OE1 GLU B 340    20851  32260  25533  -6848  -4069   5868       O  
ATOM   1177  OE2 GLU B 340    -116.354  -2.930 -55.917  1.00211.75           O1-
ANISOU 1177  OE2 GLU B 340    21285  32865  26306  -6971  -4180   5844       O1-
ATOM   1178  N   SER B 341    -114.813  -1.537 -59.580  1.00213.63           N  
ANISOU 1178  N   SER B 341    21916  32240  27012  -6333  -4354   5635       N  
ATOM   1179  CA  SER B 341    -115.416  -1.189 -60.867  1.00214.57           C  
ANISOU 1179  CA  SER B 341    21982  32240  27303  -6237  -4427   5540       C  
ATOM   1180  C   SER B 341    -114.831  -2.002 -62.018  1.00213.61           C  
ANISOU 1180  C   SER B 341    22148  31804  27209  -6241  -4567   5688       C  
ATOM   1181  O   SER B 341    -113.896  -2.787 -61.826  1.00212.32           O  
ANISOU 1181  O   SER B 341    22224  31495  26953  -6298  -4609   5849       O  
ATOM   1182  CB  SER B 341    -115.275   0.313 -61.145  1.00211.22           C  
ANISOU 1182  CB  SER B 341    21425  31812  27016  -5981  -4352   5304       C  
ATOM   1183  OG  SER B 341    -113.924   0.682 -61.365  1.00206.21           O  
ANISOU 1183  OG  SER B 341    21012  30965  26374  -5821  -4338   5316       O  
ATOM   1184  N   THR B 342    -115.387  -1.826 -63.219  1.00213.15           N  
ANISOU 1184  N   THR B 342    22058  31646  27284  -6183  -4646   5626       N  
ATOM   1185  CA  THR B 342    -115.036  -2.636 -64.381  1.00206.52           C  
ANISOU 1185  CA  THR B 342    21451  30541  26478  -6209  -4784   5742       C  
ATOM   1186  C   THR B 342    -114.626  -1.736 -65.538  1.00194.62           C  
ANISOU 1186  C   THR B 342    19997  28858  25091  -5992  -4803   5628       C  
ATOM   1187  O   THR B 342    -115.326  -0.769 -65.855  1.00200.30           O  
ANISOU 1187  O   THR B 342    20512  29676  25917  -5887  -4778   5475       O  
ATOM   1188  CB  THR B 342    -116.210  -3.530 -64.809  1.00208.81           C  
ANISOU 1188  CB  THR B 342    21659  30888  26792  -6400  -4886   5807       C  
ATOM   1189  CG2 THR B 342    -116.599  -4.485 -63.688  1.00207.56           C  
ANISOU 1189  CG2 THR B 342    21461  30897  26506  -6638  -4879   5943       C  
ATOM   1190  OG1 THR B 342    -117.338  -2.715 -65.151  1.00212.24           O  
ANISOU 1190  OG1 THR B 342    21824  31481  27337  -6344  -4864   5643       O  
ATOM   1191  N   LYS B 343    -113.505  -2.066 -66.177  1.00171.74           N  
ANISOU 1191  N   LYS B 343    17367  25703  22182  -5932  -4855   5700       N  
ATOM   1192  CA  LYS B 343    -113.013  -1.310 -67.318  1.00148.76           C  
ANISOU 1192  CA  LYS B 343    14537  22620  19366  -5751  -4878   5616       C  
ATOM   1193  C   LYS B 343    -113.744  -1.734 -68.593  1.00141.74           C  
ANISOU 1193  C   LYS B 343    13646  21655  18553  -5805  -5005   5627       C  
ATOM   1194  O   LYS B 343    -114.636  -2.588 -68.579  1.00144.75           O  
ANISOU 1194  O   LYS B 343    13961  22114  18925  -5976  -5072   5689       O  
ATOM   1195  CB  LYS B 343    -111.507  -1.502 -67.475  1.00135.91           C  
ANISOU 1195  CB  LYS B 343    13182  20767  17691  -5675  -4874   5673       C  
ATOM   1196  CG  LYS B 343    -110.698  -1.331 -66.201  1.00134.88           C  
ANISOU 1196  CG  LYS B 343    13085  20698  17467  -5651  -4765   5690       C  
ATOM   1197  CD  LYS B 343    -109.208  -1.362 -66.519  1.00133.03           C  
ANISOU 1197  CD  LYS B 343    13103  20232  17212  -5550  -4761   5716       C  
ATOM   1198  CE  LYS B 343    -108.350  -1.303 -65.267  1.00131.89           C  
ANISOU 1198  CE  LYS B 343    13006  20139  16968  -5537  -4665   5746       C  
ATOM   1199  NZ  LYS B 343    -108.655  -0.120 -64.417  1.00131.56           N1+
ANISOU 1199  NZ  LYS B 343    12750  20313  16925  -5443  -4536   5613       N1+
ATOM   1200  N   THR B 344    -113.357  -1.130 -69.715  1.00131.31           N  
ANISOU 1200  N   THR B 344    12400  20187  17304  -5666  -5041   5567       N  
ATOM   1201  CA  THR B 344    -113.917  -1.504 -71.005  1.00131.00           C  
ANISOU 1201  CA  THR B 344    12379  20070  17325  -5710  -5164   5575       C  
ATOM   1202  C   THR B 344    -113.275  -2.799 -71.503  1.00130.94           C  
ANISOU 1202  C   THR B 344    12616  19868  17268  -5819  -5258   5686       C  
ATOM   1203  O   THR B 344    -112.221  -3.224 -71.025  1.00129.71           O  
ANISOU 1203  O   THR B 344    12636  19599  17047  -5818  -5231   5746       O  
ATOM   1204  CB  THR B 344    -113.720  -0.385 -72.031  1.00125.85           C  
ANISOU 1204  CB  THR B 344    11717  19342  16757  -5535  -5175   5481       C  
ATOM   1205  CG2 THR B 344    -113.933   0.978 -71.380  1.00113.50           C  
ANISOU 1205  CG2 THR B 344     9955  17917  15252  -5389  -5075   5361       C  
ATOM   1206  OG1 THR B 344    -112.392  -0.445 -72.561  1.00125.64           O  
ANISOU 1206  OG1 THR B 344    11939  19104  16696  -5461  -5178   5509       O  
ATOM   1207  N   GLN B 345    -113.932  -3.425 -72.483  1.00138.23           N  
ANISOU 1207  N   GLN B 345    13537  20752  18230  -5911  -5377   5700       N  
ATOM   1208  CA  GLN B 345    -113.523  -4.756 -72.924  1.00141.38           C  
ANISOU 1208  CA  GLN B 345    14131  20986  18602  -6035  -5483   5782       C  
ATOM   1209  C   GLN B 345    -112.164  -4.729 -73.617  1.00124.11           C  
ANISOU 1209  C   GLN B 345    12175  18577  16406  -5925  -5494   5761       C  
ATOM   1210  O   GLN B 345    -111.325  -5.617 -73.391  1.00123.34           O  
ANISOU 1210  O   GLN B 345    12256  18335  16274  -5976  -5526   5820       O  
ATOM   1211  CB  GLN B 345    -114.593  -5.344 -73.848  1.00155.48           C  
ANISOU 1211  CB  GLN B 345    15837  22799  20438  -6153  -5605   5775       C  
ATOM   1212  CG  GLN B 345    -114.275  -6.724 -74.416  1.00163.40           C  
ANISOU 1212  CG  GLN B 345    17019  23630  21437  -6281  -5733   5830       C  
ATOM   1213  CD  GLN B 345    -114.491  -7.847 -73.420  1.00168.93           C  
ANISOU 1213  CD  GLN B 345    17736  24350  22099  -6462  -5763   5945       C  
ATOM   1214  NE2 GLN B 345    -114.333  -9.080 -73.884  1.00170.11           N  
ANISOU 1214  NE2 GLN B 345    18018  24348  22269  -6583  -5891   5986       N  
ATOM   1215  OE1 GLN B 345    -114.798  -7.613 -72.251  1.00171.05           O  
ANISOU 1215  OE1 GLN B 345    17895  24773  22324  -6497  -5678   5993       O  
ATOM   1216  N   ARG B 346    -111.924  -3.721 -74.461  1.00112.33           N  
ANISOU 1216  N   ARG B 346    10675  17056  14951  -5779  -5473   5675       N  
ATOM   1217  CA  ARG B 346    -110.670  -3.672 -75.207  1.00120.81           C  
ANISOU 1217  CA  ARG B 346    11953  17938  16010  -5687  -5482   5643       C  
ATOM   1218  C   ARG B 346    -109.469  -3.541 -74.275  1.00117.92           C  
ANISOU 1218  C   ARG B 346    11708  17501  15594  -5615  -5384   5662       C  
ATOM   1219  O   ARG B 346    -108.444  -4.202 -74.479  1.00113.09           O  
ANISOU 1219  O   ARG B 346    11287  16722  14960  -5619  -5414   5670       O  
ATOM   1220  CB  ARG B 346    -110.702  -2.532 -76.230  1.00109.66           C  
ANISOU 1220  CB  ARG B 346    10493  16533  14638  -5559  -5477   5563       C  
ATOM   1221  CG  ARG B 346    -111.439  -1.267 -75.806  1.00110.11           C  
ANISOU 1221  CG  ARG B 346    10337  16754  14744  -5467  -5407   5524       C  
ATOM   1222  CD  ARG B 346    -111.104  -0.134 -76.769  1.00109.14           C  
ANISOU 1222  CD  ARG B 346    10222  16586  14661  -5328  -5406   5464       C  
ATOM   1223  NE  ARG B 346    -110.542  -0.648 -78.016  1.00108.78           N  
ANISOU 1223  NE  ARG B 346    10342  16404  14587  -5356  -5491   5461       N  
ATOM   1224  CZ  ARG B 346    -109.813   0.071 -78.865  1.00110.12           C  
ANISOU 1224  CZ  ARG B 346    10595  16493  14752  -5258  -5487   5425       C  
ATOM   1225  NH1 ARG B 346    -109.547   1.345 -78.606  1.00106.42           N1+
ANISOU 1225  NH1 ARG B 346    10069  16048  14318  -5123  -5409   5400       N1+
ATOM   1226  NH2 ARG B 346    -109.344  -0.488 -79.972  1.00111.50           N  
ANISOU 1226  NH2 ARG B 346    10904  16572  14890  -5301  -5564   5407       N  
ATOM   1227  N   GLU B 347    -109.580  -2.705 -73.239  1.00115.82           N  
ANISOU 1227  N   GLU B 347    11324  17365  15315  -5549  -5270   5656       N  
ATOM   1228  CA  GLU B 347    -108.532  -2.650 -72.225  1.00105.62           C  
ANISOU 1228  CA  GLU B 347    10131  16033  13967  -5500  -5177   5681       C  
ATOM   1229  C   GLU B 347    -108.364  -4.005 -71.546  1.00113.77           C  
ANISOU 1229  C   GLU B 347    11261  17017  14952  -5650  -5232   5790       C  
ATOM   1230  O   GLU B 347    -107.231  -4.471 -71.322  1.00125.42           O  
ANISOU 1230  O   GLU B 347    12911  18346  16396  -5633  -5230   5817       O  
ATOM   1231  CB  GLU B 347    -108.858  -1.562 -71.197  1.00105.49           C  
ANISOU 1231  CB  GLU B 347     9936  16199  13945  -5420  -5054   5639       C  
ATOM   1232  CG  GLU B 347    -109.239  -0.213 -71.809  1.00105.35           C  
ANISOU 1232  CG  GLU B 347     9785  16238  14004  -5280  -5024   5532       C  
ATOM   1233  CD  GLU B 347    -109.614   0.836 -70.769  1.00119.18           C  
ANISOU 1233  CD  GLU B 347    11338  18171  15773  -5197  -4913   5459       C  
ATOM   1234  OE1 GLU B 347    -109.563   2.046 -71.085  1.00120.85           O  
ANISOU 1234  OE1 GLU B 347    11472  18393  16054  -5051  -4877   5364       O  
ATOM   1235  OE2 GLU B 347    -109.956   0.449 -69.633  1.00124.46           O1-
ANISOU 1235  OE2 GLU B 347    11924  18977  16390  -5282  -4868   5492       O1-
ATOM   1236  N   GLN B 348    -109.487  -4.665 -71.234  1.00108.80           N  
ANISOU 1236  N   GLN B 348    10514  16503  14321  -5803  -5289   5854       N  
ATOM   1237  CA  GLN B 348    -109.444  -5.950 -70.545  1.00109.89           C  
ANISOU 1237  CA  GLN B 348    10731  16605  14418  -5965  -5356   5978       C  
ATOM   1238  C   GLN B 348    -108.634  -6.981 -71.321  1.00113.65           C  
ANISOU 1238  C   GLN B 348    11422  16835  14925  -5996  -5475   5992       C  
ATOM   1239  O   GLN B 348    -107.890  -7.767 -70.719  1.00109.02           O  
ANISOU 1239  O   GLN B 348    10969  16140  14313  -6046  -5508   6071       O  
ATOM   1240  CB  GLN B 348    -110.864  -6.465 -70.295  1.00112.87           C  
ANISOU 1240  CB  GLN B 348    10940  17147  14800  -6135  -5410   6033       C  
ATOM   1241  CG  GLN B 348    -111.630  -5.729 -69.203  1.00131.04           C  
ANISOU 1241  CG  GLN B 348    13019  19710  17059  -6144  -5296   6025       C  
ATOM   1242  CD  GLN B 348    -112.967  -6.381 -68.891  1.00140.84           C  
ANISOU 1242  CD  GLN B 348    14099  21117  18295  -6337  -5349   6083       C  
ATOM   1243  NE2 GLN B 348    -113.963  -5.567 -68.551  1.00142.89           N  
ANISOU 1243  NE2 GLN B 348    14114  21610  18569  -6323  -5273   6005       N  
ATOM   1244  OE1 GLN B 348    -113.107  -7.602 -68.969  1.00144.74           O  
ANISOU 1244  OE1 GLN B 348    14682  21529  18785  -6499  -5463   6187       O  
ATOM   1245  N   GLU B 349    -108.751  -6.997 -72.656  1.00109.89           N  
ANISOU 1245  N   GLU B 349    10976  16271  14506  -5966  -5548   5909       N  
ATOM   1246  CA  GLU B 349    -107.979  -7.991 -73.400  1.00115.63           C  
ANISOU 1246  CA  GLU B 349    11890  16777  15267  -5994  -5662   5889       C  
ATOM   1247  C   GLU B 349    -106.481  -7.723 -73.305  1.00118.57           C  
ANISOU 1247  C   GLU B 349    12423  17006  15622  -5861  -5604   5843       C  
ATOM   1248  O   GLU B 349    -105.689  -8.665 -73.187  1.00118.43           O  
ANISOU 1248  O   GLU B 349    12554  16824  15622  -5897  -5677   5864       O  
ATOM   1249  CB  GLU B 349    -108.404  -8.054 -74.863  1.00118.66           C  
ANISOU 1249  CB  GLU B 349    12260  17124  15700  -5995  -5749   5792       C  
ATOM   1250  CG  GLU B 349    -107.853  -9.312 -75.520  1.00140.67           C  
ANISOU 1250  CG  GLU B 349    15204  19712  18531  -6063  -5889   5759       C  
ATOM   1251  CD  GLU B 349    -107.804  -9.239 -77.030  1.00169.04           C  
ANISOU 1251  CD  GLU B 349    18822  23253  22153  -6022  -5954   5624       C  
ATOM   1252  OE1 GLU B 349    -108.330  -8.262 -77.601  1.00179.18           O  
ANISOU 1252  OE1 GLU B 349    20000  24658  23424  -5960  -5905   5582       O  
ATOM   1253  OE2 GLU B 349    -107.234 -10.165 -77.647  1.00179.21           O1-
ANISOU 1253  OE2 GLU B 349    20230  24383  23477  -6054  -6060   5554       O1-
ATOM   1254  N   ILE B 350    -106.072  -6.452 -73.366  1.00118.08           N  
ANISOU 1254  N   ILE B 350    12329  16998  15537  -5708  -5480   5774       N  
ATOM   1255  CA  ILE B 350    -104.664  -6.125 -73.154  1.00102.38           C  
ANISOU 1255  CA  ILE B 350    10476  14895  13527  -5588  -5409   5730       C  
ATOM   1256  C   ILE B 350    -104.199  -6.659 -71.807  1.00102.12           C  
ANISOU 1256  C   ILE B 350    10495  14850  13457  -5638  -5386   5835       C  
ATOM   1257  O   ILE B 350    -103.099  -7.219 -71.688  1.00114.81           O  
ANISOU 1257  O   ILE B 350    12256  16297  15072  -5616  -5415   5829       O  
ATOM   1258  CB  ILE B 350    -104.433  -4.606 -73.272  1.00100.69           C  
ANISOU 1258  CB  ILE B 350    10195  14765  13298  -5431  -5276   5654       C  
ATOM   1259  CG1 ILE B 350    -104.672  -4.138 -74.707  1.00100.89           C  
ANISOU 1259  CG1 ILE B 350    10203  14773  13356  -5383  -5318   5562       C  
ATOM   1260  CG2 ILE B 350    -103.019  -4.243 -72.838  1.00 98.27           C  
ANISOU 1260  CG2 ILE B 350    10010  14365  12963  -5319  -5188   5616       C  
ATOM   1261  CD1 ILE B 350    -103.764  -4.803 -75.716  1.00100.36           C  
ANISOU 1261  CD1 ILE B 350    10300  14532  13299  -5376  -5398   5484       C  
ATOM   1262  N   ILE B 351    -105.041  -6.525 -70.778  1.00103.27           N  
ANISOU 1262  N   ILE B 351    10504  15172  13560  -5711  -5341   5928       N  
ATOM   1263  CA  ILE B 351    -104.694  -7.094 -69.477  1.00103.41           C  
ANISOU 1263  CA  ILE B 351    10562  15205  13525  -5786  -5331   6047       C  
ATOM   1264  C   ILE B 351    -104.494  -8.603 -69.580  1.00104.71           C  
ANISOU 1264  C   ILE B 351    10859  15197  13729  -5918  -5495   6131       C  
ATOM   1265  O   ILE B 351    -103.516  -9.152 -69.050  1.00120.14           O  
ANISOU 1265  O   ILE B 351    12946  17024  15680  -5918  -5522   6179       O  
ATOM   1266  CB  ILE B 351    -105.765  -6.731 -68.435  1.00104.88           C  
ANISOU 1266  CB  ILE B 351    10556  15646  13649  -5863  -5263   6120       C  
ATOM   1267  CG1 ILE B 351    -105.821  -5.215 -68.253  1.00103.57           C  
ANISOU 1267  CG1 ILE B 351    10259  15630  13464  -5712  -5108   6013       C  
ATOM   1268  CG2 ILE B 351    -105.465  -7.416 -67.123  1.00105.41           C  
ANISOU 1268  CG2 ILE B 351    10663  15745  13643  -5969  -5270   6262       C  
ATOM   1269  CD1 ILE B 351    -106.788  -4.758 -67.189  1.00105.01           C  
ANISOU 1269  CD1 ILE B 351    10232  16077  13590  -5767  -5028   6040       C  
ATOM   1270  N   ARG B 352    -105.403  -9.296 -70.278  1.00108.54           N  
ANISOU 1270  N   ARG B 352    11305  15669  14264  -6031  -5613   6140       N  
ATOM   1271  CA  ARG B 352    -105.266 -10.744 -70.439  1.00114.31           C  
ANISOU 1271  CA  ARG B 352    12153  16225  15055  -6158  -5785   6203       C  
ATOM   1272  C   ARG B 352    -103.937 -11.105 -71.092  1.00112.46           C  
ANISOU 1272  C   ARG B 352    12100  15747  14881  -6058  -5840   6101       C  
ATOM   1273  O   ARG B 352    -103.207 -11.979 -70.609  1.00112.06           O  
ANISOU 1273  O   ARG B 352    12171  15545  14862  -6098  -5924   6163       O  
ATOM   1274  CB  ARG B 352    -106.426 -11.300 -71.267  1.00119.23           C  
ANISOU 1274  CB  ARG B 352    12698  16873  15732  -6277  -5896   6189       C  
ATOM   1275  CG  ARG B 352    -107.802 -11.042 -70.690  1.00120.32           C  
ANISOU 1275  CG  ARG B 352    12642  17253  15821  -6389  -5855   6271       C  
ATOM   1276  CD  ARG B 352    -108.881 -11.673 -71.559  1.00124.93           C  
ANISOU 1276  CD  ARG B 352    13156  17844  16467  -6513  -5973   6249       C  
ATOM   1277  NE  ARG B 352    -110.222 -11.241 -71.176  1.00130.32           N  
ANISOU 1277  NE  ARG B 352    13628  18776  17112  -6597  -5918   6287       N  
ATOM   1278  CZ  ARG B 352    -110.948 -11.812 -70.220  1.00141.49           C  
ANISOU 1278  CZ  ARG B 352    14962  20311  18488  -6769  -5943   6421       C  
ATOM   1279  NH1 ARG B 352    -110.463 -12.843 -69.540  1.00138.81           N1+
ANISOU 1279  NH1 ARG B 352    14744  19857  18142  -6879  -6033   6551       N1+
ATOM   1280  NH2 ARG B 352    -112.160 -11.349 -69.942  1.00148.35           N  
ANISOU 1280  NH2 ARG B 352    15620  21419  19326  -6836  -5884   6424       N  
ATOM   1281  N   LEU B 353    -103.604 -10.434 -72.196  1.00113.41           N  
ANISOU 1281  N   LEU B 353    12233  15836  15022  -5930  -5797   5941       N  
ATOM   1282  CA  LEU B 353    -102.375 -10.752 -72.918  1.00110.65           C  
ANISOU 1282  CA  LEU B 353    12034  15283  14724  -5837  -5845   5813       C  
ATOM   1283  C   LEU B 353    -101.147 -10.480 -72.057  1.00112.12           C  
ANISOU 1283  C   LEU B 353    12313  15408  14882  -5744  -5764   5829       C  
ATOM   1284  O   LEU B 353    -100.157 -11.222 -72.117  1.00112.80           O  
ANISOU 1284  O   LEU B 353    12530  15305  15024  -5724  -5845   5786       O  
ATOM   1285  CB  LEU B 353    -102.313  -9.964 -74.217  1.00104.72           C  
ANISOU 1285  CB  LEU B 353    11260  14556  13971  -5730  -5802   5649       C  
ATOM   1286  CG  LEU B 353    -103.407 -10.320 -75.217  1.00105.40           C  
ANISOU 1286  CG  LEU B 353    11269  14687  14092  -5820  -5900   5612       C  
ATOM   1287  CD1 LEU B 353    -103.496  -9.269 -76.300  1.00104.57           C  
ANISOU 1287  CD1 LEU B 353    11109  14663  13958  -5718  -5834   5492       C  
ATOM   1288  CD2 LEU B 353    -103.131 -11.684 -75.821  1.00122.07           C  
ANISOU 1288  CD2 LEU B 353    13479  16617  16287  -5897  -6075   5546       C  
ATOM   1289  N   THR B 354    -101.187  -9.415 -71.250  1.00111.22           N  
ANISOU 1289  N   THR B 354    12121  15451  14687  -5684  -5606   5876       N  
ATOM   1290  CA  THR B 354    -100.092  -9.172 -70.313  1.00111.71           C  
ANISOU 1290  CA  THR B 354    12255  15476  14715  -5612  -5526   5901       C  
ATOM   1291  C   THR B 354     -99.955 -10.327 -69.327  1.00116.10           C  
ANISOU 1291  C   THR B 354    12877  15953  15283  -5738  -5632   6055       C  
ATOM   1292  O   THR B 354     -98.837 -10.779 -69.032  1.00113.18           O  
ANISOU 1292  O   THR B 354    12631  15427  14947  -5700  -5669   6046       O  
ATOM   1293  CB  THR B 354    -100.307  -7.852 -69.576  1.00110.87           C  
ANISOU 1293  CB  THR B 354    12030  15574  14521  -5540  -5345   5916       C  
ATOM   1294  CG2 THR B 354     -99.241  -7.659 -68.517  1.00107.37           C  
ANISOU 1294  CG2 THR B 354    11650  15111  14034  -5485  -5264   5948       C  
ATOM   1295  OG1 THR B 354    -100.247  -6.769 -70.513  1.00 96.65           O  
ANISOU 1295  OG1 THR B 354    10189  13810  12725  -5413  -5262   5775       O  
ATOM   1296  N   GLN B 355    -101.086 -10.834 -68.825  1.00121.11           N  
ANISOU 1296  N   GLN B 355    13426  16694  15895  -5893  -5694   6199       N  
ATOM   1297  CA  GLN B 355    -101.045 -12.012 -67.964  1.00115.77           C  
ANISOU 1297  CA  GLN B 355    12813  15940  15233  -6036  -5824   6368       C  
ATOM   1298  C   GLN B 355    -100.365 -13.182 -68.663  1.00107.84           C  
ANISOU 1298  C   GLN B 355    11958  14658  14359  -6048  -6006   6312       C  
ATOM   1299  O   GLN B 355     -99.480 -13.825 -68.092  1.00105.63           O  
ANISOU 1299  O   GLN B 355    11790  14228  14117  -6055  -6080   6370       O  
ATOM   1300  CB  GLN B 355    -102.456 -12.402 -67.528  1.00123.12           C  
ANISOU 1300  CB  GLN B 355    13620  17037  16125  -6215  -5874   6511       C  
ATOM   1301  CG  GLN B 355    -102.928 -11.729 -66.259  1.00123.60           C  
ANISOU 1301  CG  GLN B 355    13554  17357  16051  -6257  -5743   6625       C  
ATOM   1302  CD  GLN B 355    -104.122 -12.433 -65.650  1.00132.90           C  
ANISOU 1302  CD  GLN B 355    14635  18674  17188  -6467  -5826   6790       C  
ATOM   1303  NE2 GLN B 355    -104.194 -13.739 -65.845  1.00133.02           N  
ANISOU 1303  NE2 GLN B 355    14740  18517  17283  -6598  -6020   6878       N  
ATOM   1304  OE1 GLN B 355    -104.957 -11.815 -64.998  1.00141.01           O  
ANISOU 1304  OE1 GLN B 355    15498  19962  18116  -6514  -5721   6828       O  
ATOM   1305  N   GLN B 356    -100.763 -13.471 -69.906  1.00111.14           N  
ANISOU 1305  N   GLN B 356    12371  15006  14852  -6050  -6085   6188       N  
ATOM   1306  CA  GLN B 356    -100.149 -14.584 -70.629  1.00124.47           C  
ANISOU 1306  CA  GLN B 356    14182  16440  16671  -6056  -6262   6096       C  
ATOM   1307  C   GLN B 356     -98.646 -14.379 -70.784  1.00129.68           C  
ANISOU 1307  C   GLN B 356    14956  16952  17362  -5896  -6227   5960       C  
ATOM   1308  O   GLN B 356     -97.859 -15.325 -70.633  1.00130.34           O  
ANISOU 1308  O   GLN B 356    15151  16829  17542  -5904  -6363   5953       O  
ATOM   1309  CB  GLN B 356    -100.811 -14.756 -71.995  1.00125.71           C  
ANISOU 1309  CB  GLN B 356    14295  16587  16881  -6072  -6326   5953       C  
ATOM   1310  CG  GLN B 356    -102.318 -14.954 -71.925  1.00127.23           C  
ANISOU 1310  CG  GLN B 356    14363  16928  17052  -6231  -6360   6066       C  
ATOM   1311  CD  GLN B 356    -102.930 -15.248 -73.279  1.00125.31           C  
ANISOU 1311  CD  GLN B 356    14081  16661  16871  -6259  -6442   5922       C  
ATOM   1312  NE2 GLN B 356    -104.153 -14.774 -73.495  1.00128.63           N  
ANISOU 1312  NE2 GLN B 356    14361  17272  17241  -6323  -6392   5954       N  
ATOM   1313  OE1 GLN B 356    -102.305 -15.885 -74.124  1.00123.30           O  
ANISOU 1313  OE1 GLN B 356    13912  16228  16707  -6223  -6550   5770       O  
ATOM   1314  N   LEU B 357     -98.234 -13.145 -71.077  1.00131.13           N  
ANISOU 1314  N   LEU B 357    15109  17240  17473  -5752  -6052   5846       N  
ATOM   1315  CA  LEU B 357     -96.815 -12.828 -71.187  1.00125.29           C  
ANISOU 1315  CA  LEU B 357    14461  16393  16748  -5602  -5998   5709       C  
ATOM   1316  C   LEU B 357     -96.075 -13.178 -69.901  1.00119.79           C  
ANISOU 1316  C   LEU B 357    13833  15626  16053  -5618  -6009   5840       C  
ATOM   1317  O   LEU B 357     -95.080 -13.921 -69.917  1.00115.18           O  
ANISOU 1317  O   LEU B 357    13359  14843  15561  -5582  -6116   5779       O  
ATOM   1318  CB  LEU B 357     -96.654 -11.345 -71.525  1.00119.24           C  
ANISOU 1318  CB  LEU B 357    13632  15783  15890  -5469  -5800   5608       C  
ATOM   1319  CG  LEU B 357     -95.291 -10.835 -71.986  1.00118.86           C  
ANISOU 1319  CG  LEU B 357    13658  15659  15845  -5307  -5730   5423       C  
ATOM   1320  CD1 LEU B 357     -94.792 -11.698 -73.120  1.00116.60           C  
ANISOU 1320  CD1 LEU B 357    13444  15207  15650  -5284  -5875   5244       C  
ATOM   1321  CD2 LEU B 357     -95.390  -9.379 -72.421  1.00119.61           C  
ANISOU 1321  CD2 LEU B 357    13675  15917  15854  -5205  -5556   5347       C  
ATOM   1322  N   ILE B 358     -96.559 -12.664 -68.768  1.00110.44           N  
ANISOU 1322  N   ILE B 358    12579  14615  14769  -5674  -5906   6014       N  
ATOM   1323  CA  ILE B 358     -95.858 -12.920 -67.516  1.00110.31           C  
ANISOU 1323  CA  ILE B 358    12618  14562  14733  -5697  -5906   6145       C  
ATOM   1324  C   ILE B 358     -95.929 -14.398 -67.133  1.00118.89           C  
ANISOU 1324  C   ILE B 358    13784  15476  15913  -5837  -6131   6288       C  
ATOM   1325  O   ILE B 358     -95.025 -14.906 -66.463  1.00115.23           O  
ANISOU 1325  O   ILE B 358    13416  14871  15493  -5861  -6224   6390       O  
ATOM   1326  CB  ILE B 358     -96.406 -12.012 -66.401  1.00 98.61           C  
ANISOU 1326  CB  ILE B 358    11024  13339  13105  -5731  -5742   6282       C  
ATOM   1327  CG1 ILE B 358     -96.493 -10.565 -66.875  1.00105.11           C  
ANISOU 1327  CG1 ILE B 358    11755  14320  13860  -5596  -5546   6136       C  
ATOM   1328  CG2 ILE B 358     -95.528 -12.095 -65.170  1.00100.34           C  
ANISOU 1328  CG2 ILE B 358    11296  13542  13287  -5735  -5714   6386       C  
ATOM   1329  CD1 ILE B 358     -97.128  -9.647 -65.858  1.00104.46           C  
ANISOU 1329  CD1 ILE B 358    11539  14502  13649  -5618  -5393   6231       C  
ATOM   1330  N   THR B 359     -96.981 -15.116 -67.544  1.00133.95           N  
ANISOU 1330  N   THR B 359    15658  17375  17863  -5973  -6268   6361       N  
ATOM   1331  CA  THR B 359     -97.012 -16.560 -67.313  1.00135.22           C  
ANISOU 1331  CA  THR B 359    15908  17332  18137  -6146  -6552   6552       C  
ATOM   1332  C   THR B 359     -95.877 -17.240 -68.060  1.00127.68           C  
ANISOU 1332  C   THR B 359    15078  16090  17343  -6050  -6690   6379       C  
ATOM   1333  O   THR B 359     -95.178 -18.099 -67.510  1.00127.88           O  
ANISOU 1333  O   THR B 359    15210  15913  17465  -6112  -6879   6516       O  
ATOM   1334  CB  THR B 359     -98.348 -17.174 -67.746  1.00147.77           C  
ANISOU 1334  CB  THR B 359    17430  18965  19752  -6304  -6668   6623       C  
ATOM   1335  CG2 THR B 359     -99.501 -16.716 -66.868  1.00138.80           C  
ANISOU 1335  CG2 THR B 359    16163  18110  18465  -6432  -6575   6820       C  
ATOM   1336  OG1 THR B 359     -98.613 -16.850 -69.116  1.00161.69           O  
ANISOU 1336  OG1 THR B 359    19147  20733  21553  -6191  -6598   6343       O  
ATOM   1337  N   SER B 360     -95.691 -16.875 -69.332  1.00126.12           N  
ANISOU 1337  N   SER B 360    14863  15880  17178  -5899  -6609   6071       N  
ATOM   1338  CA  SER B 360     -94.561 -17.412 -70.079  1.00128.90           C  
ANISOU 1338  CA  SER B 360    15311  16003  17662  -5787  -6715   5856       C  
ATOM   1339  C   SER B 360     -93.235 -17.028 -69.438  1.00126.50           C  
ANISOU 1339  C   SER B 360    15075  15642  17348  -5668  -6644   5830       C  
ATOM   1340  O   SER B 360     -92.242 -17.745 -69.605  1.00122.88           O  
ANISOU 1340  O   SER B 360    14710  14957  17020  -5622  -6796   5747       O  
ATOM   1341  CB  SER B 360     -94.615 -16.933 -71.532  1.00129.17           C  
ANISOU 1341  CB  SER B 360    15297  16095  17688  -5664  -6629   5555       C  
ATOM   1342  OG  SER B 360     -94.653 -15.518 -71.598  1.00125.55           O  
ANISOU 1342  OG  SER B 360    14771  15847  17086  -5573  -6401   5520       O  
ATOM   1343  N   ILE B 361     -93.195 -15.920 -68.692  1.00123.96           N  
ANISOU 1343  N   ILE B 361    14700  15518  16882  -5617  -6421   5887       N  
ATOM   1344  CA  ILE B 361     -91.956 -15.533 -68.019  1.00116.21           C  
ANISOU 1344  CA  ILE B 361    13773  14495  15886  -5516  -6344   5862       C  
ATOM   1345  C   ILE B 361     -91.716 -16.386 -66.775  1.00117.51           C  
ANISOU 1345  C   ILE B 361    14014  14533  16103  -5676  -6527   6173       C  
ATOM   1346  O   ILE B 361     -90.631 -16.950 -66.593  1.00112.79           O  
ANISOU 1346  O   ILE B 361    13512  13726  15616  -5639  -6654   6152       O  
ATOM   1347  CB  ILE B 361     -91.972 -14.031 -67.687  1.00109.93           C  
ANISOU 1347  CB  ILE B 361    12892  13946  14930  -5426  -6068   5829       C  
ATOM   1348  CG1 ILE B 361     -92.035 -13.214 -68.979  1.00 95.46           C  
ANISOU 1348  CG1 ILE B 361    11014  12188  13068  -5311  -5967   5605       C  
ATOM   1349  CG2 ILE B 361     -90.743 -13.653 -66.874  1.00 95.00           C  
ANISOU 1349  CG2 ILE B 361    11047  12028  13021  -5339  -5983   5812       C  
ATOM   1350  CD1 ILE B 361     -92.121 -11.728 -68.754  1.00 93.36           C  
ANISOU 1350  CD1 ILE B 361    10664  12142  12668  -5235  -5732   5589       C  
ATOM   1351  N   THR B 362     -92.723 -16.504 -65.903  1.00102.93           N  
ANISOU 1351  N   THR B 362    12119  12817  14174  -5859  -6555   6467       N  
ATOM   1352  CA  THR B 362     -92.548 -17.266 -64.669  1.00118.99           C  
ANISOU 1352  CA  THR B 362    14217  14766  16226  -6031  -6733   6798       C  
ATOM   1353  C   THR B 362     -92.427 -18.760 -64.939  1.00126.75           C  
ANISOU 1353  C   THR B 362    15310  15443  17406  -6137  -7078   6900       C  
ATOM   1354  O   THR B 362     -91.692 -19.459 -64.233  1.00132.72           O  
ANISOU 1354  O   THR B 362    16165  16010  18254  -6201  -7263   7072       O  
ATOM   1355  CB  THR B 362     -93.708 -17.005 -63.704  1.00106.27           C  
ANISOU 1355  CB  THR B 362    12510  13421  14448  -6205  -6678   7076       C  
ATOM   1356  CG2 THR B 362     -93.862 -15.515 -63.442  1.00103.41           C  
ANISOU 1356  CG2 THR B 362    12027  13353  13910  -6088  -6351   6952       C  
ATOM   1357  OG1 THR B 362     -94.926 -17.517 -64.261  1.00118.33           O  
ANISOU 1357  OG1 THR B 362    13987  14979  15992  -6316  -6784   7121       O  
ATOM   1358  N   ALA B 363     -93.141 -19.268 -65.942  1.00132.12           N  
ANISOU 1358  N   ALA B 363    15971  16064  18163  -6161  -7177   6796       N  
ATOM   1359  CA  ALA B 363     -93.028 -20.666 -66.331  1.00133.94           C  
ANISOU 1359  CA  ALA B 363    16294  15993  18604  -6243  -7506   6839       C  
ATOM   1360  C   ALA B 363     -91.844 -20.926 -67.251  1.00128.99           C  
ANISOU 1360  C   ALA B 363    15739  15131  18139  -6057  -7564   6519       C  
ATOM   1361  O   ALA B 363     -91.597 -22.086 -67.598  1.00133.66           O  
ANISOU 1361  O   ALA B 363    16407  15445  18932  -6099  -7847   6511       O  
ATOM   1362  CB  ALA B 363     -94.320 -21.135 -67.006  1.00131.16           C  
ANISOU 1362  CB  ALA B 363    15878  15687  18271  -6360  -7587   6845       C  
ATOM   1363  N   LYS B 364     -91.117 -19.880 -67.649  1.00126.48           N  
ANISOU 1363  N   LYS B 364    15390  14929  17739  -5855  -7312   6248       N  
ATOM   1364  CA  LYS B 364     -89.946 -20.004 -68.517  1.00129.76           C  
ANISOU 1364  CA  LYS B 364    15852  15183  18269  -5665  -7338   5915       C  
ATOM   1365  C   LYS B 364     -90.303 -20.679 -69.840  1.00131.84           C  
ANISOU 1365  C   LYS B 364    16101  15345  18647  -5650  -7466   5689       C  
ATOM   1366  O   LYS B 364     -89.514 -21.436 -70.410  1.00133.99           O  
ANISOU 1366  O   LYS B 364    16431  15392  19089  -5578  -7643   5501       O  
ATOM   1367  CB  LYS B 364     -88.808 -20.737 -67.805  1.00128.06           C  
ANISOU 1367  CB  LYS B 364    15750  14703  18205  -5663  -7545   6011       C  
ATOM   1368  CG  LYS B 364     -88.345 -20.027 -66.545  1.00127.05           C  
ANISOU 1368  CG  LYS B 364    15627  14689  17958  -5674  -7398   6197       C  
ATOM   1369  CD  LYS B 364     -87.334 -20.850 -65.770  1.00135.39           C  
ANISOU 1369  CD  LYS B 364    16796  15469  19176  -5708  -7637   6341       C  
ATOM   1370  CE  LYS B 364     -86.953 -20.166 -64.464  1.00134.48           C  
ANISOU 1370  CE  LYS B 364    16674  15489  18932  -5753  -7486   6541       C  
ATOM   1371  NZ  LYS B 364     -88.110 -19.977 -63.547  1.00134.49           N1+
ANISOU 1371  NZ  LYS B 364    16621  15703  18776  -5959  -7435   6886       N1+
ATOM   1372  N   ASP B 365     -91.504 -20.388 -70.335  1.00123.32           N  
ANISOU 1372  N   ASP B 365    14933  14444  17477  -5719  -7375   5690       N  
ATOM   1373  CA  ASP B 365     -91.998 -20.939 -71.595  1.00122.71           C  
ANISOU 1373  CA  ASP B 365    14822  14317  17484  -5726  -7468   5478       C  
ATOM   1374  C   ASP B 365     -91.682 -19.945 -72.707  1.00119.54           C  
ANISOU 1374  C   ASP B 365    14349  14101  16971  -5534  -7228   5121       C  
ATOM   1375  O   ASP B 365     -92.382 -18.944 -72.879  1.00118.32           O  
ANISOU 1375  O   ASP B 365    14107  14193  16656  -5514  -7009   5113       O  
ATOM   1376  CB  ASP B 365     -93.493 -21.224 -71.499  1.00127.55           C  
ANISOU 1376  CB  ASP B 365    15376  15023  18067  -5921  -7517   5686       C  
ATOM   1377  CG  ASP B 365     -94.094 -21.657 -72.822  1.00129.57           C  
ANISOU 1377  CG  ASP B 365    15576  15267  18387  -5935  -7576   5453       C  
ATOM   1378  OD1 ASP B 365     -93.324 -22.018 -73.738  1.00129.47           O1-
ANISOU 1378  OD1 ASP B 365    15587  15129  18477  -5822  -7642   5158       O1-
ATOM   1379  OD2 ASP B 365     -95.339 -21.640 -72.941  1.00127.40           O1-
ANISOU 1379  OD2 ASP B 365    15226  15122  18057  -6062  -7555   5555       O1-
ATOM   1380  N   PHE B 366     -90.626 -20.224 -73.475  1.00130.41           N  
ANISOU 1380  N   PHE B 366    15755  15362  18433  -5394  -7281   4823       N  
ATOM   1381  CA  PHE B 366     -90.188 -19.298 -74.511  1.00132.98           C  
ANISOU 1381  CA  PHE B 366    16013  15875  18638  -5214  -7068   4490       C  
ATOM   1382  C   PHE B 366     -91.091 -19.297 -75.738  1.00136.39           C  
ANISOU 1382  C   PHE B 366    16367  16412  19041  -5268  -7074   4359       C  
ATOM   1383  O   PHE B 366     -91.091 -18.315 -76.486  1.00134.70           O  
ANISOU 1383  O   PHE B 366    16098  16387  18696  -5194  -6918   4232       O  
ATOM   1384  CB  PHE B 366     -88.751 -19.618 -74.940  1.00136.52           C  
ANISOU 1384  CB  PHE B 366    16504  16197  19170  -5058  -7132   4208       C  
ATOM   1385  CG  PHE B 366     -88.200 -18.666 -75.965  1.00137.09           C  
ANISOU 1385  CG  PHE B 366    16523  16451  19114  -4919  -6972   3939       C  
ATOM   1386  CD1 PHE B 366     -87.752 -17.412 -75.591  1.00132.09           C  
ANISOU 1386  CD1 PHE B 366    15881  15976  18329  -4828  -6759   3981       C  
ATOM   1387  CD2 PHE B 366     -88.139 -19.020 -77.302  1.00144.09           C  
ANISOU 1387  CD2 PHE B 366    17361  17360  20027  -4889  -7038   3645       C  
ATOM   1388  CE1 PHE B 366     -87.248 -16.529 -76.525  1.00132.11           C  
ANISOU 1388  CE1 PHE B 366    15838  16146  18213  -4712  -6624   3755       C  
ATOM   1389  CE2 PHE B 366     -87.636 -18.141 -78.244  1.00146.60           C  
ANISOU 1389  CE2 PHE B 366    17625  17866  20209  -4777  -6898   3415       C  
ATOM   1390  CZ  PHE B 366     -87.189 -16.894 -77.854  1.00140.53           C  
ANISOU 1390  CZ  PHE B 366    16858  17244  19294  -4689  -6695   3480       C  
ATOM   1391  N   ASP B 367     -91.856 -20.364 -75.969  1.00140.92           N  
ANISOU 1391  N   ASP B 367    16935  16870  19738  -5400  -7255   4388       N  
ATOM   1392  CA  ASP B 367     -92.716 -20.407 -77.148  1.00145.70           C  
ANISOU 1392  CA  ASP B 367    17460  17579  20320  -5460  -7266   4251       C  
ATOM   1393  C   ASP B 367     -93.863 -19.409 -77.027  1.00138.80           C  
ANISOU 1393  C   ASP B 367    16514  16939  19287  -5530  -7103   4443       C  
ATOM   1394  O   ASP B 367     -94.105 -18.612 -77.944  1.00130.58           O  
ANISOU 1394  O   ASP B 367    15406  16076  18133  -5484  -6988   4315       O  
ATOM   1395  CB  ASP B 367     -93.240 -21.827 -77.362  1.00154.23           C  
ANISOU 1395  CB  ASP B 367    18552  18459  21588  -5601  -7515   4246       C  
ATOM   1396  CG  ASP B 367     -92.140 -22.803 -77.754  1.00158.17           C  
ANISOU 1396  CG  ASP B 367    19110  18718  22271  -5539  -7714   4019       C  
ATOM   1397  OD1 ASP B 367     -90.953 -22.461 -77.576  1.00156.96           O1-
ANISOU 1397  OD1 ASP B 367    18995  18541  22100  -5387  -7657   3905       O1-
ATOM   1398  OD2 ASP B 367     -92.460 -23.909 -78.243  1.00161.59           O1-
ANISOU 1398  OD2 ASP B 367    19544  18984  22871  -5642  -7930   3940       O1-
ATOM   1399  N   SER B 368     -94.586 -19.441 -75.902  1.00138.91           N  
ANISOU 1399  N   SER B 368    16532  16964  19285  -5644  -7098   4749       N  
ATOM   1400  CA  SER B 368     -95.643 -18.461 -75.672  1.00138.68           C  
ANISOU 1400  CA  SER B 368    16420  17166  19106  -5701  -6939   4924       C  
ATOM   1401  C   SER B 368     -95.086 -17.044 -75.668  1.00136.34           C  
ANISOU 1401  C   SER B 368    16106  17034  18663  -5556  -6717   4880       C  
ATOM   1402  O   SER B 368     -95.701 -16.126 -76.230  1.00137.61           O  
ANISOU 1402  O   SER B 368    16187  17382  18715  -5543  -6593   4859       O  
ATOM   1403  CB  SER B 368     -96.358 -18.759 -74.354  1.00139.17           C  
ANISOU 1403  CB  SER B 368    16483  17229  19166  -5842  -6970   5242       C  
ATOM   1404  OG  SER B 368     -96.846 -20.090 -74.331  1.00144.03           O  
ANISOU 1404  OG  SER B 368    17123  17676  19926  -5995  -7199   5312       O  
ATOM   1405  N   TYR B 369     -93.915 -16.854 -75.052  1.00127.90           N  
ANISOU 1405  N   TYR B 369    15108  15890  17597  -5449  -6673   4862       N  
ATOM   1406  CA  TYR B 369     -93.271 -15.544 -75.037  1.00112.27           C  
ANISOU 1406  CA  TYR B 369    13115  14050  15492  -5311  -6468   4804       C  
ATOM   1407  C   TYR B 369     -93.001 -15.050 -76.453  1.00111.21           C  
ANISOU 1407  C   TYR B 369    12946  14000  15310  -5217  -6421   4542       C  
ATOM   1408  O   TYR B 369     -93.293 -13.896 -76.785  1.00113.72           O  
ANISOU 1408  O   TYR B 369    13204  14497  15506  -5175  -6265   4545       O  
ATOM   1409  CB  TYR B 369     -91.974 -15.615 -74.228  1.00100.09           C  
ANISOU 1409  CB  TYR B 369    11656  12391  13983  -5217  -6458   4793       C  
ATOM   1410  CG  TYR B 369     -91.342 -14.267 -73.965  1.00 99.01           C  
ANISOU 1410  CG  TYR B 369    11504  12396  13719  -5094  -6241   4769       C  
ATOM   1411  CD1 TYR B 369     -91.756 -13.484 -72.896  1.00 98.62           C  
ANISOU 1411  CD1 TYR B 369    11420  12472  13580  -5130  -6101   4984       C  
ATOM   1412  CD2 TYR B 369     -90.333 -13.776 -74.785  1.00 95.88           C  
ANISOU 1412  CD2 TYR B 369    11118  12020  13291  -4948  -6179   4521       C  
ATOM   1413  CE1 TYR B 369     -91.186 -12.249 -72.650  1.00 97.60           C  
ANISOU 1413  CE1 TYR B 369    11270  12465  13349  -5021  -5907   4950       C  
ATOM   1414  CE2 TYR B 369     -89.756 -12.540 -74.547  1.00 93.48           C  
ANISOU 1414  CE2 TYR B 369    10799  11840  12877  -4844  -5987   4502       C  
ATOM   1415  CZ  TYR B 369     -90.186 -11.780 -73.477  1.00 95.37           C  
ANISOU 1415  CZ  TYR B 369    11007  12183  13045  -4880  -5853   4715       C  
ATOM   1416  OH  TYR B 369     -89.617 -10.549 -73.229  1.00 90.14           O  
ANISOU 1416  OH  TYR B 369    10323  11638  12287  -4779  -5667   4684       O  
ATOM   1417  N   SER B 370     -92.457 -15.920 -77.309  1.00102.06           N  
ANISOU 1417  N   SER B 370    11813  12721  14243  -5188  -6563   4312       N  
ATOM   1418  CA  SER B 370     -92.188 -15.532 -78.689  1.00116.94           C  
ANISOU 1418  CA  SER B 370    13655  14710  16068  -5113  -6529   4051       C  
ATOM   1419  C   SER B 370     -93.476 -15.280 -79.461  1.00117.51           C  
ANISOU 1419  C   SER B 370    13641  14925  16085  -5210  -6520   4085       C  
ATOM   1420  O   SER B 370     -93.488 -14.466 -80.392  1.00105.96           O  
ANISOU 1420  O   SER B 370    12128  13618  14516  -5159  -6430   3967       O  
ATOM   1421  CB  SER B 370     -91.346 -16.603 -79.384  1.00123.10           C  
ANISOU 1421  CB  SER B 370    14464  15345  16962  -5069  -6690   3774       C  
ATOM   1422  OG  SER B 370     -90.946 -16.179 -80.676  1.00127.34           O  
ANISOU 1422  OG  SER B 370    14951  16016  17416  -4992  -6645   3505       O  
ATOM   1423  N   LYS B 371     -94.567 -15.955 -79.091  1.00137.61           N  
ANISOU 1423  N   LYS B 371    16164  17424  18696  -5356  -6618   4250       N  
ATOM   1424  CA  LYS B 371     -95.846 -15.677 -79.736  1.00144.05           C  
ANISOU 1424  CA  LYS B 371    16888  18385  19458  -5451  -6605   4296       C  
ATOM   1425  C   LYS B 371     -96.400 -14.321 -79.325  1.00137.53           C  
ANISOU 1425  C   LYS B 371    16007  17746  18502  -5432  -6420   4473       C  
ATOM   1426  O   LYS B 371     -97.091 -13.674 -80.117  1.00139.42           O  
ANISOU 1426  O   LYS B 371    16168  18138  18666  -5445  -6368   4447       O  
ATOM   1427  CB  LYS B 371     -96.859 -16.777 -79.416  1.00156.06           C  
ANISOU 1427  CB  LYS B 371    18393  19814  21087  -5619  -6760   4421       C  
ATOM   1428  CG  LYS B 371     -96.551 -18.116 -80.058  1.00164.57           C  
ANISOU 1428  CG  LYS B 371    19500  20718  22310  -5658  -6958   4220       C  
ATOM   1429  CD  LYS B 371     -97.646 -19.121 -79.755  1.00170.71           C  
ANISOU 1429  CD  LYS B 371    20255  21414  23194  -5839  -7105   4359       C  
ATOM   1430  CE  LYS B 371     -97.316 -20.482 -80.338  1.00171.09           C  
ANISOU 1430  CE  LYS B 371    20331  21264  23412  -5881  -7311   4152       C  
ATOM   1431  NZ  LYS B 371     -98.366 -21.488 -80.019  1.00169.41           N1+
ANISOU 1431  NZ  LYS B 371    20100  20955  23313  -6069  -7461   4294       N1+
ATOM   1432  N   LEU B 372     -96.107 -13.865 -78.107  1.00119.86           N  
ANISOU 1432  N   LEU B 372    13800  15502  16239  -5400  -6324   4643       N  
ATOM   1433  CA  LEU B 372     -96.674 -12.610 -77.621  1.00101.12           C  
ANISOU 1433  CA  LEU B 372    11359  13303  13757  -5385  -6153   4798       C  
ATOM   1434  C   LEU B 372     -95.778 -11.399 -77.846  1.00110.68           C  
ANISOU 1434  C   LEU B 372    12581  14594  14879  -5236  -5994   4704       C  
ATOM   1435  O   LEU B 372     -96.223 -10.274 -77.595  1.00 97.55           O  
ANISOU 1435  O   LEU B 372    10853  13073  13137  -5212  -5857   4801       O  
ATOM   1436  CB  LEU B 372     -97.003 -12.715 -76.125  1.00101.02           C  
ANISOU 1436  CB  LEU B 372    11349  13284  13752  -5452  -6127   5038       C  
ATOM   1437  CG  LEU B 372     -98.227 -13.561 -75.776  1.00103.45           C  
ANISOU 1437  CG  LEU B 372    11609  13589  14108  -5623  -6243   5194       C  
ATOM   1438  CD1 LEU B 372     -98.173 -13.994 -74.330  1.00103.65           C  
ANISOU 1438  CD1 LEU B 372    11669  13563  14149  -5690  -6261   5399       C  
ATOM   1439  CD2 LEU B 372     -99.502 -12.779 -76.054  1.00109.75           C  
ANISOU 1439  CD2 LEU B 372    12277  14589  14832  -5672  -6165   5264       C  
ATOM   1440  N   VAL B 373     -94.548 -11.582 -78.321  1.00108.66           N  
ANISOU 1440  N   VAL B 373    12395  14255  14637  -5136  -6013   4510       N  
ATOM   1441  CA  VAL B 373     -93.556 -10.510 -78.359  1.00103.53           C  
ANISOU 1441  CA  VAL B 373    11764  13666  13906  -4999  -5866   4430       C  
ATOM   1442  C   VAL B 373     -93.049 -10.337 -79.785  1.00 98.56           C  
ANISOU 1442  C   VAL B 373    11128  13089  13232  -4936  -5882   4192       C  
ATOM   1443  O   VAL B 373     -92.689 -11.318 -80.446  1.00102.63           O  
ANISOU 1443  O   VAL B 373    11668  13522  13805  -4944  -6016   4016       O  
ATOM   1444  CB  VAL B 373     -92.388 -10.791 -77.394  1.00107.96           C  
ANISOU 1444  CB  VAL B 373    12409  14103  14508  -4929  -5853   4425       C  
ATOM   1445  CG1 VAL B 373     -91.262  -9.801 -77.618  1.00113.05           C  
ANISOU 1445  CG1 VAL B 373    13071  14807  15075  -4788  -5719   4295       C  
ATOM   1446  CG2 VAL B 373     -92.861 -10.718 -75.958  1.00 94.13           C  
ANISOU 1446  CG2 VAL B 373    10651  12350  12765  -4992  -5807   4671       C  
ATOM   1447  N   ASP B 374     -93.008  -9.088 -80.245  1.00 94.46           N  
ANISOU 1447  N   ASP B 374    10569  12713  12609  -4877  -5751   4182       N  
ATOM   1448  CA  ASP B 374     -92.468  -8.787 -81.564  1.00 94.55           C  
ANISOU 1448  CA  ASP B 374    10570  12804  12550  -4822  -5753   3974       C  
ATOM   1449  C   ASP B 374     -90.970  -9.090 -81.596  1.00 93.71           C  
ANISOU 1449  C   ASP B 374    10531  12625  12449  -4715  -5758   3776       C  
ATOM   1450  O   ASP B 374     -90.271  -8.865 -80.603  1.00107.61           O  
ANISOU 1450  O   ASP B 374    12339  14323  14226  -4650  -5686   3831       O  
ATOM   1451  CB  ASP B 374     -92.724  -7.319 -81.915  1.00 97.99           C  
ANISOU 1451  CB  ASP B 374    10955  13396  12882  -4789  -5615   4044       C  
ATOM   1452  CG  ASP B 374     -92.177  -6.934 -83.276  1.00111.42           C  
ANISOU 1452  CG  ASP B 374    12644  15201  14491  -4748  -5615   3855       C  
ATOM   1453  OD1 ASP B 374     -92.878  -7.160 -84.284  1.00120.78           O  
ANISOU 1453  OD1 ASP B 374    13779  16461  15653  -4819  -5695   3808       O  
ATOM   1454  OD2 ASP B 374     -91.052  -6.394 -83.336  1.00113.74           O1-
ANISOU 1454  OD2 ASP B 374    12974  15514  14730  -4651  -5535   3756       O1-
ATOM   1455  N   PRO B 375     -90.445  -9.607 -82.711  1.00 94.81           N  
ANISOU 1455  N   PRO B 375    10666  12786  12573  -4693  -5843   3531       N  
ATOM   1456  CA  PRO B 375     -89.016  -9.965 -82.748  1.00 98.59           C  
ANISOU 1456  CA  PRO B 375    11191  13207  13062  -4585  -5858   3314       C  
ATOM   1457  C   PRO B 375     -88.066  -8.786 -82.596  1.00 95.78           C  
ANISOU 1457  C   PRO B 375    10850  12935  12605  -4475  -5699   3295       C  
ATOM   1458  O   PRO B 375     -86.897  -9.003 -82.252  1.00102.51           O  
ANISOU 1458  O   PRO B 375    11743  13728  13477  -4381  -5692   3166       O  
ATOM   1459  CB  PRO B 375     -88.858 -10.635 -84.123  1.00 96.24           C  
ANISOU 1459  CB  PRO B 375    10850  12970  12747  -4599  -5973   3041       C  
ATOM   1460  CG  PRO B 375     -90.029 -10.164 -84.922  1.00 99.69           C  
ANISOU 1460  CG  PRO B 375    11222  13542  13114  -4692  -5967   3126       C  
ATOM   1461  CD  PRO B 375     -91.146 -10.019 -83.937  1.00 96.90           C  
ANISOU 1461  CD  PRO B 375    10871  13128  12818  -4770  -5943   3422       C  
ATOM   1462  N   LYS B 376     -88.513  -7.555 -82.841  1.00 95.76           N  
ANISOU 1462  N   LYS B 376    10812  13066  12506  -4484  -5578   3414       N  
ATOM   1463  CA  LYS B 376     -87.638  -6.395 -82.699  1.00102.93           C  
ANISOU 1463  CA  LYS B 376    11734  14049  13327  -4390  -5430   3404       C  
ATOM   1464  C   LYS B 376     -88.081  -5.525 -81.530  1.00103.30           C  
ANISOU 1464  C   LYS B 376    11782  14080  13389  -4391  -5307   3650       C  
ATOM   1465  O   LYS B 376     -88.270  -4.313 -81.680  1.00106.97           O  
ANISOU 1465  O   LYS B 376    12214  14647  13784  -4380  -5196   3735       O  
ATOM   1466  CB  LYS B 376     -87.609  -5.581 -83.995  1.00103.97           C  
ANISOU 1466  CB  LYS B 376    11820  14351  13332  -4392  -5393   3320       C  
ATOM   1467  CG  LYS B 376     -87.014  -6.331 -85.178  1.00106.02           C  
ANISOU 1467  CG  LYS B 376    12063  14670  13551  -4382  -5497   3039       C  
ATOM   1468  CD  LYS B 376     -87.045  -5.497 -86.449  1.00117.11           C  
ANISOU 1468  CD  LYS B 376    13420  16264  14814  -4405  -5463   2983       C  
ATOM   1469  CE  LYS B 376     -86.477  -6.273 -87.630  1.00129.35           C  
ANISOU 1469  CE  LYS B 376    14934  17902  16312  -4401  -5566   2680       C  
ATOM   1470  NZ  LYS B 376     -86.538  -5.496 -88.901  1.00134.54           N1+
ANISOU 1470  NZ  LYS B 376    15543  18761  16817  -4443  -5542   2637       N1+
ATOM   1471  N   ILE B 377     -88.232  -6.136 -80.361  1.00 98.21           N  
ANISOU 1471  N   ILE B 377    11167  13312  12836  -4409  -5332   3758       N  
ATOM   1472  CA  ILE B 377     -88.759  -5.444 -79.191  1.00 86.19           C  
ANISOU 1472  CA  ILE B 377     9628  11794  11326  -4425  -5226   3980       C  
ATOM   1473  C   ILE B 377     -87.639  -4.667 -78.512  1.00 91.31           C  
ANISOU 1473  C   ILE B 377    10305  12449  11939  -4320  -5096   3950       C  
ATOM   1474  O   ILE B 377     -86.540  -5.192 -78.297  1.00100.33           O  
ANISOU 1474  O   ILE B 377    11501  13517  13102  -4253  -5123   3819       O  
ATOM   1475  CB  ILE B 377     -89.411  -6.442 -78.220  1.00 87.15           C  
ANISOU 1475  CB  ILE B 377     9763  11806  11545  -4507  -5312   4118       C  
ATOM   1476  CG1 ILE B 377     -89.859  -5.730 -76.942  1.00 86.05           C  
ANISOU 1476  CG1 ILE B 377     9593  11702  11401  -4520  -5195   4323       C  
ATOM   1477  CG2 ILE B 377     -88.458  -7.589 -77.899  1.00 87.52           C  
ANISOU 1477  CG2 ILE B 377     9884  11704  11667  -4474  -5415   4002       C  
ATOM   1478  CD1 ILE B 377     -90.579  -6.625 -75.963  1.00 87.15           C  
ANISOU 1478  CD1 ILE B 377     9735  11768  11612  -4619  -5272   4485       C  
ATOM   1479  N   THR B 378     -87.914  -3.409 -78.181  1.00 82.90           N  
ANISOU 1479  N   THR B 378     9196  11473  10827  -4302  -4961   4061       N  
ATOM   1480  CA  THR B 378     -87.014  -2.613 -77.362  1.00 82.93           C  
ANISOU 1480  CA  THR B 378     9216  11488  10806  -4214  -4830   4058       C  
ATOM   1481  C   THR B 378     -87.347  -2.817 -75.890  1.00 87.24           C  
ANISOU 1481  C   THR B 378     9756  11987  11405  -4242  -4799   4213       C  
ATOM   1482  O   THR B 378     -88.499  -3.064 -75.525  1.00 81.61           O  
ANISOU 1482  O   THR B 378     9000  11283  10724  -4330  -4834   4361       O  
ATOM   1483  CB  THR B 378     -87.108  -1.129 -77.719  1.00 80.00           C  
ANISOU 1483  CB  THR B 378     8795  11235  10368  -4181  -4709   4090       C  
ATOM   1484  CG2 THR B 378     -86.712  -0.904 -79.170  1.00 85.87           C  
ANISOU 1484  CG2 THR B 378     9545  12042  11041  -4167  -4740   3951       C  
ATOM   1485  OG1 THR B 378     -88.451  -0.672 -77.518  1.00 88.65           O  
ANISOU 1485  OG1 THR B 378     9816  12382  11484  -4247  -4696   4259       O  
ATOM   1486  N   ALA B 379     -86.325  -2.710 -75.043  1.00 91.26           N  
ANISOU 1486  N   ALA B 379    10301  12461  11913  -4172  -4735   4173       N  
ATOM   1487  CA  ALA B 379     -86.481  -3.055 -73.638  1.00 79.18           C  
ANISOU 1487  CA  ALA B 379     8771  10889  10423  -4205  -4719   4306       C  
ATOM   1488  C   ALA B 379     -85.585  -2.185 -72.769  1.00 77.36           C  
ANISOU 1488  C   ALA B 379     8537  10702  10155  -4118  -4579   4284       C  
ATOM   1489  O   ALA B 379     -84.420  -1.934 -73.105  1.00 76.40           O  
ANISOU 1489  O   ALA B 379     8452  10570  10005  -4026  -4546   4129       O  
ATOM   1490  CB  ALA B 379     -86.171  -4.536 -73.395  1.00 80.32           C  
ANISOU 1490  CB  ALA B 379     8985  10889  10644  -4242  -4867   4285       C  
ATOM   1491  N   PHE B 380     -86.160  -1.730 -71.656  1.00 77.05           N  
ANISOU 1491  N   PHE B 380     8441  10727  10108  -4151  -4499   4431       N  
ATOM   1492  CA  PHE B 380     -85.470  -1.058 -70.559  1.00 87.70           C  
ANISOU 1492  CA  PHE B 380     9772  12124  11424  -4089  -4376   4434       C  
ATOM   1493  C   PHE B 380     -85.707  -1.885 -69.302  1.00 91.05           C  
ANISOU 1493  C   PHE B 380    10201  12518  11876  -4166  -4416   4567       C  
ATOM   1494  O   PHE B 380     -86.835  -1.943 -68.801  1.00 93.62           O  
ANISOU 1494  O   PHE B 380    10465  12908  12199  -4254  -4421   4720       O  
ATOM   1495  CB  PHE B 380     -85.996   0.364 -70.364  1.00 74.85           C  
ANISOU 1495  CB  PHE B 380     8051  10635   9752  -4057  -4244   4477       C  
ATOM   1496  CG  PHE B 380     -85.251   1.407 -71.137  1.00 73.64           C  
ANISOU 1496  CG  PHE B 380     7903  10515   9563  -3959  -4168   4346       C  
ATOM   1497  CD1 PHE B 380     -83.882   1.325 -71.296  1.00 86.26           C  
ANISOU 1497  CD1 PHE B 380     9568  12066  11142  -3881  -4153   4200       C  
ATOM   1498  CD2 PHE B 380     -85.924   2.479 -71.698  1.00 73.63           C  
ANISOU 1498  CD2 PHE B 380     7834  10594   9547  -3948  -4121   4371       C  
ATOM   1499  CE1 PHE B 380     -83.197   2.291 -72.001  1.00 84.37           C  
ANISOU 1499  CE1 PHE B 380     9329  11869  10857  -3803  -4085   4089       C  
ATOM   1500  CE2 PHE B 380     -85.245   3.446 -72.407  1.00 72.69           C  
ANISOU 1500  CE2 PHE B 380     7722  10502   9395  -3874  -4063   4272       C  
ATOM   1501  CZ  PHE B 380     -83.880   3.351 -72.560  1.00 71.72           C  
ANISOU 1501  CZ  PHE B 380     7668  10342   9241  -3806  -4041   4135       C  
ATOM   1502  N   GLU B 381     -84.661  -2.525 -68.793  1.00 89.09           N  
ANISOU 1502  N   GLU B 381    10020  12180  11652  -4138  -4450   4514       N  
ATOM   1503  CA  GLU B 381     -84.788  -3.356 -67.605  1.00 92.70           C  
ANISOU 1503  CA  GLU B 381    10489  12599  12136  -4222  -4503   4653       C  
ATOM   1504  C   GLU B 381     -83.496  -3.263 -66.810  1.00 92.97           C  
ANISOU 1504  C   GLU B 381    10553  12614  12158  -4147  -4451   4580       C  
ATOM   1505  O   GLU B 381     -82.447  -2.912 -67.364  1.00 93.41           O  
ANISOU 1505  O   GLU B 381    10641  12645  12205  -4033  -4420   4402       O  
ATOM   1506  CB  GLU B 381     -85.106  -4.816 -67.966  1.00 78.63           C  
ANISOU 1506  CB  GLU B 381     8774  10664  10440  -4310  -4695   4700       C  
ATOM   1507  CG  GLU B 381     -84.051  -5.514 -68.806  1.00 90.68           C  
ANISOU 1507  CG  GLU B 381    10385  12043  12026  -4232  -4803   4513       C  
ATOM   1508  CD  GLU B 381     -84.520  -6.869 -69.315  1.00101.39           C  
ANISOU 1508  CD  GLU B 381    11793  13255  13475  -4313  -5002   4540       C  
ATOM   1509  OE1 GLU B 381     -84.230  -7.200 -70.484  1.00105.29           O  
ANISOU 1509  OE1 GLU B 381    12317  13691  13999  -4262  -5082   4374       O  
ATOM   1510  OE2 GLU B 381     -85.185  -7.601 -68.551  1.00107.86           O1-
ANISOU 1510  OE2 GLU B 381    12617  14030  14335  -4433  -5082   4726       O1-
ATOM   1511  N   PRO B 382     -83.542  -3.543 -65.503  1.00 94.26           N  
ANISOU 1511  N   PRO B 382    10698  12807  12309  -4213  -4438   4715       N  
ATOM   1512  CA  PRO B 382     -82.306  -3.503 -64.704  1.00 94.54           C  
ANISOU 1512  CA  PRO B 382    10758  12829  12334  -4148  -4398   4648       C  
ATOM   1513  C   PRO B 382     -81.232  -4.450 -65.200  1.00 90.08           C  
ANISOU 1513  C   PRO B 382    10291  12084  11851  -4091  -4533   4515       C  
ATOM   1514  O   PRO B 382     -80.043  -4.207 -64.957  1.00 74.49           O  
ANISOU 1514  O   PRO B 382     8335  10104   9865  -3988  -4491   4386       O  
ATOM   1515  CB  PRO B 382     -82.789  -3.883 -63.298  1.00 76.11           C  
ANISOU 1515  CB  PRO B 382     8386  10557   9975  -4270  -4400   4853       C  
ATOM   1516  CG  PRO B 382     -84.228  -3.490 -63.279  1.00 76.77           C  
ANISOU 1516  CG  PRO B 382     8388  10771  10012  -4354  -4358   4987       C  
ATOM   1517  CD  PRO B 382     -84.734  -3.757 -64.666  1.00 89.30           C  
ANISOU 1517  CD  PRO B 382    10009  12265  11655  -4348  -4444   4929       C  
ATOM   1518  N   GLU B 383     -81.612  -5.524 -65.894  1.00 81.67           N  
ANISOU 1518  N   GLU B 383     9283  10878  10871  -4145  -4699   4530       N  
ATOM   1519  CA  GLU B 383     -80.628  -6.428 -66.476  1.00 79.80           C  
ANISOU 1519  CA  GLU B 383     9128  10475  10718  -4073  -4843   4371       C  
ATOM   1520  C   GLU B 383     -79.882  -5.806 -67.650  1.00 87.40           C  
ANISOU 1520  C   GLU B 383    10092  11471  11644  -3930  -4791   4126       C  
ATOM   1521  O   GLU B 383     -78.853  -6.350 -68.062  1.00 93.86           O  
ANISOU 1521  O   GLU B 383    10959  12198  12507  -3838  -4879   3951       O  
ATOM   1522  CB  GLU B 383     -81.309  -7.719 -66.926  1.00 87.53           C  
ANISOU 1522  CB  GLU B 383    10156  11301  11801  -4169  -5043   4444       C  
ATOM   1523  CG  GLU B 383     -81.904  -8.554 -65.800  1.00 90.11           C  
ANISOU 1523  CG  GLU B 383    10497  11565  12176  -4321  -5135   4690       C  
ATOM   1524  CD  GLU B 383     -83.285  -8.083 -65.380  1.00112.68           C  
ANISOU 1524  CD  GLU B 383    13281  14571  14960  -4447  -5049   4897       C  
ATOM   1525  OE1 GLU B 383     -83.738  -7.033 -65.883  1.00119.33           O  
ANISOU 1525  OE1 GLU B 383    14060  15557  15723  -4404  -4913   4847       O  
ATOM   1526  OE2 GLU B 383     -83.920  -8.767 -64.549  1.00120.07           O1-
ANISOU 1526  OE2 GLU B 383    14220  15485  15918  -4589  -5127   5111       O1-
ATOM   1527  N   ALA B 384     -80.375  -4.693 -68.195  1.00 85.79           N  
ANISOU 1527  N   ALA B 384     9833  11404  11359  -3912  -4658   4111       N  
ATOM   1528  CA  ALA B 384     -79.735  -4.030 -69.319  1.00 82.71           C  
ANISOU 1528  CA  ALA B 384     9441  11066  10919  -3800  -4605   3906       C  
ATOM   1529  C   ALA B 384     -78.755  -2.943 -68.897  1.00 75.62           C  
ANISOU 1529  C   ALA B 384     8516  10269   9946  -3694  -4452   3813       C  
ATOM   1530  O   ALA B 384     -78.078  -2.376 -69.761  1.00 71.91           O  
ANISOU 1530  O   ALA B 384     8046   9850   9427  -3601  -4407   3642       O  
ATOM   1531  CB  ALA B 384     -80.794  -3.428 -70.250  1.00 74.61           C  
ANISOU 1531  CB  ALA B 384     8373  10120   9855  -3846  -4567   3946       C  
ATOM   1532  N   LEU B 385     -78.667  -2.644 -67.600  1.00 72.10           N  
ANISOU 1532  N   LEU B 385     8044   9867   9483  -3711  -4374   3919       N  
ATOM   1533  CA  LEU B 385     -77.706  -1.687 -67.056  1.00 70.53           C  
ANISOU 1533  CA  LEU B 385     7818   9763   9219  -3613  -4237   3830       C  
ATOM   1534  C   LEU B 385     -77.856  -0.314 -67.711  1.00 71.66           C  
ANISOU 1534  C   LEU B 385     7911  10029   9286  -3564  -4101   3775       C  
ATOM   1535  O   LEU B 385     -76.906   0.247 -68.260  1.00 68.47           O  
ANISOU 1535  O   LEU B 385     7515   9660   8839  -3462  -4052   3610       O  
ATOM   1536  CB  LEU B 385     -76.270  -2.216 -67.208  1.00 70.40           C  
ANISOU 1536  CB  LEU B 385     7852   9674   9221  -3502  -4304   3638       C  
ATOM   1537  CG  LEU B 385     -75.930  -3.544 -66.536  1.00 71.64           C  
ANISOU 1537  CG  LEU B 385     8061   9693   9468  -3531  -4456   3677       C  
ATOM   1538  CD1 LEU B 385     -74.488  -3.900 -66.837  1.00 71.50           C  
ANISOU 1538  CD1 LEU B 385     8077   9626   9463  -3392  -4516   3451       C  
ATOM   1539  CD2 LEU B 385     -76.168  -3.458 -65.040  1.00 89.24           C  
ANISOU 1539  CD2 LEU B 385    10259  11963  11684  -3605  -4401   3857       C  
ATOM   1540  N   GLY B 386     -79.075   0.214 -67.656  1.00 69.55           N  
ANISOU 1540  N   GLY B 386     7590   9829   9007  -3639  -4051   3918       N  
ATOM   1541  CA  GLY B 386     -79.341   1.560 -68.133  1.00 68.64           C  
ANISOU 1541  CA  GLY B 386     7421   9821   8838  -3601  -3935   3896       C  
ATOM   1542  C   GLY B 386     -79.221   1.689 -69.637  1.00 70.91           C  
ANISOU 1542  C   GLY B 386     7737  10089   9115  -3575  -3976   3788       C  
ATOM   1543  O   GLY B 386     -79.228   2.805 -70.163  1.00 68.08           O  
ANISOU 1543  O   GLY B 386     7346   9808   8714  -3539  -3894   3757       O  
ATOM   1544  N   ASN B 387     -79.094   0.566 -70.331  1.00 76.74           N  
ANISOU 1544  N   ASN B 387     8533  10732   9892  -3593  -4110   3728       N  
ATOM   1545  CA  ASN B 387     -79.090   0.548 -71.783  1.00 81.78           C  
ANISOU 1545  CA  ASN B 387     9190  11373  10511  -3584  -4164   3625       C  
ATOM   1546  C   ASN B 387     -80.439   0.064 -72.297  1.00 85.54           C  
ANISOU 1546  C   ASN B 387     9653  11822  11025  -3691  -4250   3746       C  
ATOM   1547  O   ASN B 387     -81.207  -0.581 -71.580  1.00 84.52           O  
ANISOU 1547  O   ASN B 387     9521  11645  10949  -3768  -4300   3885       O  
ATOM   1548  CB  ASN B 387     -77.971  -0.347 -72.321  1.00 70.74           C  
ANISOU 1548  CB  ASN B 387     7845   9912   9119  -3516  -4261   3430       C  
ATOM   1549  CG  ASN B 387     -76.593   0.116 -71.892  1.00 71.55           C  
ANISOU 1549  CG  ASN B 387     7953  10054   9180  -3403  -4183   3292       C  
ATOM   1550  ND2 ASN B 387     -76.244   1.351 -72.242  1.00 74.58           N  
ANISOU 1550  ND2 ASN B 387     8307  10544   9487  -3359  -4064   3247       N  
ATOM   1551  OD1 ASN B 387     -75.845  -0.631 -71.265  1.00 75.39           O  
ANISOU 1551  OD1 ASN B 387     8469  10474   9703  -3358  -4238   3228       O  
ATOM   1552  N   GLN B 388     -80.714   0.380 -73.559  1.00 78.88           N  
ANISOU 1552  N   GLN B 388     8802  11021  10147  -3701  -4270   3695       N  
ATOM   1553  CA  GLN B 388     -81.904  -0.100 -74.248  1.00 76.68           C  
ANISOU 1553  CA  GLN B 388     8511  10726   9897  -3794  -4363   3778       C  
ATOM   1554  C   GLN B 388     -81.505  -1.263 -75.143  1.00 78.39           C  
ANISOU 1554  C   GLN B 388     8776  10878  10132  -3792  -4504   3630       C  
ATOM   1555  O   GLN B 388     -80.678  -1.096 -76.046  1.00 83.46           O  
ANISOU 1555  O   GLN B 388     9428  11565  10716  -3731  -4506   3457       O  
ATOM   1556  CB  GLN B 388     -82.553   1.007 -75.075  1.00 73.55           C  
ANISOU 1556  CB  GLN B 388     8065  10429   9452  -3816  -4306   3825       C  
ATOM   1557  CG  GLN B 388     -83.906   0.618 -75.642  1.00 75.07           C  
ANISOU 1557  CG  GLN B 388     8229  10620   9674  -3915  -4393   3932       C  
ATOM   1558  CD  GLN B 388     -84.680   1.803 -76.187  1.00 80.14           C  
ANISOU 1558  CD  GLN B 388     8808  11355  10287  -3938  -4336   4016       C  
ATOM   1559  NE2 GLN B 388     -83.964   2.792 -76.713  1.00 80.67           N  
ANISOU 1559  NE2 GLN B 388     8874  11482  10294  -3882  -4264   3943       N  
ATOM   1560  OE1 GLN B 388     -85.911   1.825 -76.143  1.00 75.97           O  
ANISOU 1560  OE1 GLN B 388     8229  10844   9793  -4007  -4365   4147       O  
ATOM   1561  N   VAL B 389     -82.083  -2.436 -74.899  1.00 78.64           N  
ANISOU 1561  N   VAL B 389     8829  10811  10241  -3859  -4627   3690       N  
ATOM   1562  CA  VAL B 389     -81.733  -3.615 -75.673  1.00 83.58           C  
ANISOU 1562  CA  VAL B 389     9490  11363  10902  -3853  -4779   3536       C  
ATOM   1563  C   VAL B 389     -82.842  -3.900 -76.677  1.00 96.38           C  
ANISOU 1563  C   VAL B 389    11086  13008  12525  -3942  -4861   3570       C  
ATOM   1564  O   VAL B 389     -83.985  -3.470 -76.525  1.00 94.52           O  
ANISOU 1564  O   VAL B 389    10812  12810  12290  -4020  -4827   3746       O  
ATOM   1565  CB  VAL B 389     -81.460  -4.847 -74.774  1.00 78.18           C  
ANISOU 1565  CB  VAL B 389     8855  10530  10321  -3862  -4890   3554       C  
ATOM   1566  CG1 VAL B 389     -80.165  -4.649 -73.998  1.00 87.97           C  
ANISOU 1566  CG1 VAL B 389    10118  11755  11553  -3758  -4829   3468       C  
ATOM   1567  CG2 VAL B 389     -82.617  -5.074 -73.820  1.00 78.66           C  
ANISOU 1567  CG2 VAL B 389     8905  10549  10435  -3975  -4900   3804       C  
ATOM   1568  N   GLU B 390     -82.495  -4.623 -77.738  1.00126.97           N  
ANISOU 1568  N   GLU B 390    14970  16875  16398  -3926  -4972   3383       N  
ATOM   1569  CA  GLU B 390     -83.451  -4.952 -78.781  1.00130.05           C  
ANISOU 1569  CA  GLU B 390    15331  17301  16781  -4009  -5059   3382       C  
ATOM   1570  C   GLU B 390     -83.288  -6.411 -79.177  1.00128.82           C  
ANISOU 1570  C   GLU B 390    15196  17044  16705  -4021  -5236   3233       C  
ATOM   1571  O   GLU B 390     -82.181  -6.955 -79.180  1.00129.10           O  
ANISOU 1571  O   GLU B 390    15255  17034  16763  -3936  -5285   3043       O  
ATOM   1572  CB  GLU B 390     -83.287  -4.046 -80.013  1.00142.20           C  
ANISOU 1572  CB  GLU B 390    16832  18994  18202  -3992  -4999   3283       C  
ATOM   1573  CG  GLU B 390     -84.287  -4.319 -81.135  1.00155.11           C  
ANISOU 1573  CG  GLU B 390    18429  20687  19818  -4083  -5086   3284       C  
ATOM   1574  CD  GLU B 390     -84.132  -3.366 -82.306  1.00166.61           C  
ANISOU 1574  CD  GLU B 390    19850  22305  21150  -4080  -5029   3216       C  
ATOM   1575  OE1 GLU B 390     -84.789  -2.302 -82.304  1.00169.89           O  
ANISOU 1575  OE1 GLU B 390    20238  22784  21530  -4118  -4944   3385       O  
ATOM   1576  OE2 GLU B 390     -83.344  -3.675 -83.224  1.00172.23           O1-
ANISOU 1576  OE2 GLU B 390    20554  23086  21800  -4043  -5075   2991       O1-
ATOM   1577  N   GLY B 391     -84.408  -7.042 -79.502  1.00117.46           N  
ANISOU 1577  N   GLY B 391    13741  15573  15316  -4125  -5337   3312       N  
ATOM   1578  CA  GLY B 391     -84.410  -8.413 -79.963  1.00121.09           C  
ANISOU 1578  CA  GLY B 391    14210  15937  15861  -4151  -5516   3170       C  
ATOM   1579  C   GLY B 391     -84.787  -9.388 -78.863  1.00120.23           C  
ANISOU 1579  C   GLY B 391    14144  15649  15887  -4209  -5615   3319       C  
ATOM   1580  O   GLY B 391     -84.941  -9.040 -77.690  1.00130.89           O  
ANISOU 1580  O   GLY B 391    15517  16961  17253  -4224  -5540   3520       O  
ATOM   1581  N   LEU B 392     -84.930 -10.646 -79.272  1.00107.80           N  
ANISOU 1581  N   LEU B 392    12577  13970  14411  -4249  -5791   3212       N  
ATOM   1582  CA  LEU B 392     -85.328 -11.705 -78.357  1.00105.70           C  
ANISOU 1582  CA  LEU B 392    12356  13519  14286  -4323  -5919   3355       C  
ATOM   1583  C   LEU B 392     -84.146 -12.385 -77.684  1.00109.41           C  
ANISOU 1583  C   LEU B 392    12882  13840  14848  -4239  -5993   3261       C  
ATOM   1584  O   LEU B 392     -84.294 -12.904 -76.571  1.00107.30           O  
ANISOU 1584  O   LEU B 392    12664  13433  14674  -4288  -6051   3446       O  
ATOM   1585  CB  LEU B 392     -86.157 -12.756 -79.101  1.00102.79           C  
ANISOU 1585  CB  LEU B 392    11964  13092  13998  -4423  -6089   3300       C  
ATOM   1586  CG  LEU B 392     -87.543 -12.327 -79.577  1.00101.65           C  
ANISOU 1586  CG  LEU B 392    11766  13064  13794  -4534  -6053   3440       C  
ATOM   1587  CD1 LEU B 392     -88.198 -13.439 -80.381  1.00112.05           C  
ANISOU 1587  CD1 LEU B 392    13056  14324  15195  -4624  -6229   3337       C  
ATOM   1588  CD2 LEU B 392     -88.410 -11.944 -78.392  1.00 96.34           C  
ANISOU 1588  CD2 LEU B 392    11101  12380  13124  -4614  -5983   3760       C  
ATOM   1589  N   GLU B 393     -82.978 -12.390 -78.331  1.00120.88           N  
ANISOU 1589  N   GLU B 393    14322  15333  16274  -4117  -5997   2979       N  
ATOM   1590  CA  GLU B 393     -81.841 -13.140 -77.807  1.00120.71           C  
ANISOU 1590  CA  GLU B 393    14342  15168  16354  -4030  -6093   2855       C  
ATOM   1591  C   GLU B 393     -81.450 -12.675 -76.410  1.00117.50           C  
ANISOU 1591  C   GLU B 393    13986  14710  15948  -4003  -6002   3056       C  
ATOM   1592  O   GLU B 393     -81.045 -13.493 -75.574  1.00124.52           O  
ANISOU 1592  O   GLU B 393    14929  15424  16961  -3999  -6117   3107       O  
ATOM   1593  CB  GLU B 393     -80.656 -13.023 -78.767  1.00129.04           C  
ANISOU 1593  CB  GLU B 393    15351  16331  17347  -3898  -6080   2505       C  
ATOM   1594  CG  GLU B 393     -79.465 -13.891 -78.399  1.00141.35           C  
ANISOU 1594  CG  GLU B 393    16934  17751  19020  -3798  -6201   2326       C  
ATOM   1595  CD  GLU B 393     -79.800 -15.369 -78.355  1.00154.09           C  
ANISOU 1595  CD  GLU B 393    18573  19146  20828  -3864  -6432   2306       C  
ATOM   1596  OE1 GLU B 393     -80.667 -15.815 -79.137  1.00158.94           O  
ANISOU 1596  OE1 GLU B 393    19154  19771  21466  -3957  -6508   2270       O  
ATOM   1597  OE2 GLU B 393     -79.195 -16.085 -77.531  1.00156.73           O1-
ANISOU 1597  OE2 GLU B 393    18961  19292  21298  -3826  -6545   2330       O1-
ATOM   1598  N   PHE B 394     -81.590 -11.377 -76.128  1.00107.62           N  
ANISOU 1598  N   PHE B 394    12716  13608  14566  -3992  -5803   3175       N  
ATOM   1599  CA  PHE B 394     -81.229 -10.858 -74.811  1.00 99.36           C  
ANISOU 1599  CA  PHE B 394    11701  12543  13507  -3973  -5701   3344       C  
ATOM   1600  C   PHE B 394     -82.111 -11.452 -73.716  1.00102.74           C  
ANISOU 1600  C   PHE B 394    12165  12849  14024  -4104  -5771   3629       C  
ATOM   1601  O   PHE B 394     -81.635 -11.724 -72.608  1.00123.15           O  
ANISOU 1601  O   PHE B 394    14790  15340  16662  -4100  -5792   3730       O  
ATOM   1602  CB  PHE B 394     -81.320  -9.329 -74.816  1.00 93.81           C  
ANISOU 1602  CB  PHE B 394    10958  12031  12656  -3946  -5479   3401       C  
ATOM   1603  CG  PHE B 394     -80.794  -8.679 -73.562  1.00 88.81           C  
ANISOU 1603  CG  PHE B 394    10338  11410  11995  -3909  -5355   3516       C  
ATOM   1604  CD1 PHE B 394     -81.617  -8.496 -72.462  1.00 87.37           C  
ANISOU 1604  CD1 PHE B 394    10154  11222  11822  -4011  -5305   3784       C  
ATOM   1605  CD2 PHE B 394     -79.480  -8.244 -73.486  1.00 92.74           C  
ANISOU 1605  CD2 PHE B 394    10839  11949  12449  -3776  -5287   3346       C  
ATOM   1606  CE1 PHE B 394     -81.139  -7.901 -71.308  1.00 85.78           C  
ANISOU 1606  CE1 PHE B 394     9951  11055  11587  -3984  -5189   3873       C  
ATOM   1607  CE2 PHE B 394     -78.996  -7.644 -72.334  1.00 85.42           C  
ANISOU 1607  CE2 PHE B 394     9918  11045  11495  -3746  -5173   3441       C  
ATOM   1608  CZ  PHE B 394     -79.828  -7.475 -71.245  1.00 84.72           C  
ANISOU 1608  CZ  PHE B 394     9824  10950  11415  -3851  -5124   3701       C  
ATOM   1609  N   HIS B 395     -83.399 -11.644 -73.999  1.00 90.77           N  
ANISOU 1609  N   HIS B 395    10626  11347  12516  -4228  -5809   3766       N  
ATOM   1610  CA  HIS B 395     -84.303 -12.290 -73.053  1.00111.81           C  
ANISOU 1610  CA  HIS B 395    13313  13913  15255  -4367  -5892   4032       C  
ATOM   1611  C   HIS B 395     -84.296 -13.807 -73.196  1.00119.39           C  
ANISOU 1611  C   HIS B 395    14322  14664  16379  -4414  -6135   3993       C  
ATOM   1612  O   HIS B 395     -84.442 -14.534 -72.192  1.00119.00           O  
ANISOU 1612  O   HIS B 395    14319  14475  16420  -4495  -6239   4182       O  
ATOM   1613  CB  HIS B 395     -85.726 -11.759 -73.240  1.00115.79           C  
ANISOU 1613  CB  HIS B 395    13759  14547  15689  -4479  -5818   4200       C  
ATOM   1614  CG  HIS B 395     -85.807 -10.269 -73.361  1.00116.51           C  
ANISOU 1614  CG  HIS B 395    13794  14835  15640  -4427  -5602   4204       C  
ATOM   1615  CD2 HIS B 395     -86.019  -9.310 -72.430  1.00116.73           C  
ANISOU 1615  CD2 HIS B 395    13789  14972  15593  -4437  -5442   4362       C  
ATOM   1616  ND1 HIS B 395     -85.667  -9.610 -74.564  1.00116.35           N  
ANISOU 1616  ND1 HIS B 395    13737  14925  15545  -4358  -5540   4027       N  
ATOM   1617  CE1 HIS B 395     -85.789  -8.309 -74.368  1.00114.66           C  
ANISOU 1617  CE1 HIS B 395    13479  14857  15228  -4329  -5360   4090       C  
ATOM   1618  NE2 HIS B 395     -86.003  -8.101 -73.081  1.00116.36           N  
ANISOU 1618  NE2 HIS B 395    13692  15075  15445  -4370  -5296   4280       N  
ATOM   1619  N   LYS B 396     -84.115 -14.301 -74.425  1.00124.88           N  
ANISOU 1619  N   LYS B 396    15000  15336  17111  -4370  -6234   3747       N  
ATOM   1620  CA  LYS B 396     -83.978 -15.736 -74.625  1.00127.30           C  
ANISOU 1620  CA  LYS B 396    15344  15435  17590  -4397  -6472   3661       C  
ATOM   1621  C   LYS B 396     -82.901 -16.297 -73.710  1.00126.66           C  
ANISOU 1621  C   LYS B 396    15328  15182  17615  -4332  -6562   3662       C  
ATOM   1622  O   LYS B 396     -83.175 -17.186 -72.902  1.00140.36           O  
ANISOU 1622  O   LYS B 396    17116  16737  19476  -4424  -6712   3848       O  
ATOM   1623  CB  LYS B 396     -83.673 -16.065 -76.089  1.00135.68           C  
ANISOU 1623  CB  LYS B 396    16359  16532  18661  -4333  -6540   3330       C  
ATOM   1624  CG  LYS B 396     -83.691 -17.567 -76.337  1.00141.97           C  
ANISOU 1624  CG  LYS B 396    17179  17111  19651  -4377  -6792   3233       C  
ATOM   1625  CD  LYS B 396     -83.500 -17.931 -77.793  1.00144.66           C  
ANISOU 1625  CD  LYS B 396    17455  17512  19998  -4335  -6856   2889       C  
ATOM   1626  CE  LYS B 396     -83.637 -19.435 -77.998  1.00147.64           C  
ANISOU 1626  CE  LYS B 396    17848  17661  20587  -4395  -7109   2798       C  
ATOM   1627  NZ  LYS B 396     -82.653 -20.197 -77.179  1.00145.48           N1+
ANISOU 1627  NZ  LYS B 396    17643  17159  20475  -4326  -7249   2787       N1+
ATOM   1628  N   PHE B 397     -81.681 -15.745 -73.787  1.00109.47           N  
ANISOU 1628  N   PHE B 397    13145  13068  15380  -4180  -6471   3471       N  
ATOM   1629  CA  PHE B 397     -80.580 -16.138 -72.906  1.00113.13           C  
ANISOU 1629  CA  PHE B 397    13661  13393  15929  -4102  -6539   3461       C  
ATOM   1630  C   PHE B 397     -81.069 -16.466 -71.504  1.00118.27           C  
ANISOU 1630  C   PHE B 397    14369  13929  16641  -4227  -6586   3804       C  
ATOM   1631  O   PHE B 397     -80.676 -17.482 -70.920  1.00127.27           O  
ANISOU 1631  O   PHE B 397    15571  14843  17941  -4252  -6787   3870       O  
ATOM   1632  CB  PHE B 397     -79.524 -15.032 -72.823  1.00109.89           C  
ANISOU 1632  CB  PHE B 397    13225  13142  15385  -3958  -6349   3327       C  
ATOM   1633  CG  PHE B 397     -78.478 -15.266 -71.758  1.00104.59           C  
ANISOU 1633  CG  PHE B 397    12602  12359  14779  -3889  -6389   3355       C  
ATOM   1634  CD1 PHE B 397     -78.679 -14.842 -70.449  1.00 93.47           C  
ANISOU 1634  CD1 PHE B 397    11220  10961  13335  -3960  -6301   3631       C  
ATOM   1635  CD2 PHE B 397     -77.290 -15.904 -72.070  1.00111.97           C  
ANISOU 1635  CD2 PHE B 397    13543  13195  15806  -3755  -6515   3096       C  
ATOM   1636  CE1 PHE B 397     -77.720 -15.059 -69.477  1.00 92.19           C  
ANISOU 1636  CE1 PHE B 397    11096  10706  13227  -3905  -6342   3656       C  
ATOM   1637  CE2 PHE B 397     -76.323 -16.117 -71.103  1.00112.21           C  
ANISOU 1637  CE2 PHE B 397    13613  13123  15898  -3688  -6561   3121       C  
ATOM   1638  CZ  PHE B 397     -76.539 -15.694 -69.805  1.00105.93           C  
ANISOU 1638  CZ  PHE B 397    12851  12334  15066  -3765  -6475   3407       C  
ATOM   1639  N   TYR B 398     -81.933 -15.603 -70.964  1.00112.17           N  
ANISOU 1639  N   TYR B 398    13570  13306  15743  -4322  -6419   4037       N  
ATOM   1640  CA  TYR B 398     -82.519 -15.855 -69.654  1.00113.77           C  
ANISOU 1640  CA  TYR B 398    13805  13452  15970  -4464  -6445   4367       C  
ATOM   1641  C   TYR B 398     -83.410 -17.084 -69.684  1.00125.12           C  
ANISOU 1641  C   TYR B 398    15283  14704  17552  -4629  -6693   4542       C  
ATOM   1642  O   TYR B 398     -83.448 -17.855 -68.717  1.00129.87           O  
ANISOU 1642  O   TYR B 398    15957  15119  18270  -4766  -6885   4818       O  
ATOM   1643  CB  TYR B 398     -83.306 -14.632 -69.181  1.00119.34           C  
ANISOU 1643  CB  TYR B 398    14451  14388  16504  -4529  -6213   4545       C  
ATOM   1644  CG  TYR B 398     -82.429 -13.456 -68.835  1.00124.59           C  
ANISOU 1644  CG  TYR B 398    15088  15198  17052  -4411  -6006   4458       C  
ATOM   1645  CD1 TYR B 398     -81.562 -12.923 -69.772  1.00127.08           C  
ANISOU 1645  CD1 TYR B 398    15385  15576  17322  -4251  -5937   4173       C  
ATOM   1646  CD2 TYR B 398     -82.451 -12.889 -67.569  1.00118.69           C  
ANISOU 1646  CD2 TYR B 398    14325  14537  16233  -4464  -5884   4654       C  
ATOM   1647  CE1 TYR B 398     -80.755 -11.866 -69.473  1.00121.79           C  
ANISOU 1647  CE1 TYR B 398    14690  15036  16549  -4145  -5758   4093       C  
ATOM   1648  CE2 TYR B 398     -81.638 -11.815 -67.260  1.00113.63           C  
ANISOU 1648  CE2 TYR B 398    13653  14030  15493  -4355  -5698   4558       C  
ATOM   1649  CZ  TYR B 398     -80.790 -11.310 -68.223  1.00114.84           C  
ANISOU 1649  CZ  TYR B 398    13796  14226  15611  -4194  -5640   4282       C  
ATOM   1650  OH  TYR B 398     -79.964 -10.245 -67.949  1.00109.10           O  
ANISOU 1650  OH  TYR B 398    13038  13630  14785  -4085  -5464   4185       O  
ATOM   1651  N   PHE B 399     -84.133 -17.296 -70.788  1.00133.77           N  
ANISOU 1651  N   PHE B 399    16340  15836  18652  -4643  -6722   4417       N  
ATOM   1652  CA  PHE B 399     -84.969 -18.496 -70.841  1.00139.27           C  
ANISOU 1652  CA  PHE B 399    17077  16338  19501  -4817  -6988   4596       C  
ATOM   1653  C   PHE B 399     -84.146 -19.782 -70.932  1.00142.33           C  
ANISOU 1653  C   PHE B 399    17547  16412  20122  -4804  -7298   4526       C  
ATOM   1654  O   PHE B 399     -84.598 -20.829 -70.455  1.00145.59           O  
ANISOU 1654  O   PHE B 399    18024  16597  20694  -4963  -7561   4772       O  
ATOM   1655  CB  PHE B 399     -85.956 -18.409 -72.003  1.00140.21           C  
ANISOU 1655  CB  PHE B 399    17123  16582  19569  -4840  -6941   4463       C  
ATOM   1656  CG  PHE B 399     -87.181 -17.606 -71.687  1.00135.20           C  
ANISOU 1656  CG  PHE B 399    16426  16162  18783  -4936  -6762   4662       C  
ATOM   1657  CD1 PHE B 399     -88.009 -17.972 -70.641  1.00133.81           C  
ANISOU 1657  CD1 PHE B 399    16273  15943  18625  -5126  -6852   5028       C  
ATOM   1658  CD2 PHE B 399     -87.505 -16.487 -72.431  1.00129.85           C  
ANISOU 1658  CD2 PHE B 399    15675  15704  17957  -4882  -6569   4556       C  
ATOM   1659  CE1 PHE B 399     -89.140 -17.234 -70.343  1.00123.13           C  
ANISOU 1659  CE1 PHE B 399    14847  14808  17130  -5208  -6690   5190       C  
ATOM   1660  CE2 PHE B 399     -88.637 -15.749 -72.140  1.00123.85           C  
ANISOU 1660  CE2 PHE B 399    14855  15124  17080  -4976  -6438   4753       C  
ATOM   1661  CZ  PHE B 399     -89.454 -16.124 -71.093  1.00117.60           C  
ANISOU 1661  CZ  PHE B 399    14066  14320  16296  -5126  -6485   5044       C  
ATOM   1662  N   ASP B 400     -82.944 -19.736 -71.520  1.00145.04           N  
ANISOU 1662  N   ASP B 400    17883  16734  20492  -4618  -7286   4197       N  
ATOM   1663  CA  ASP B 400     -82.155 -20.962 -71.647  1.00150.26           C  
ANISOU 1663  CA  ASP B 400    18610  17086  21394  -4589  -7594   4100       C  
ATOM   1664  C   ASP B 400     -81.619 -21.440 -70.300  1.00149.18           C  
ANISOU 1664  C   ASP B 400    18573  16721  21387  -4651  -7767   4384       C  
ATOM   1665  O   ASP B 400     -81.488 -22.650 -70.086  1.00155.49           O  
ANISOU 1665  O   ASP B 400    19451  17198  22429  -4720  -8098   4489       O  
ATOM   1666  CB  ASP B 400     -80.980 -20.769 -72.611  1.00156.87           C  
ANISOU 1666  CB  ASP B 400    19397  17994  22213  -4372  -7531   3657       C  
ATOM   1667  CG  ASP B 400     -81.375 -20.100 -73.907  1.00164.78           C  
ANISOU 1667  CG  ASP B 400    20291  19275  23044  -4307  -7322   3374       C  
ATOM   1668  OD1 ASP B 400     -82.352 -19.336 -73.908  1.00168.17           O  
ANISOU 1668  OD1 ASP B 400    20679  19899  23318  -4377  -7135   3509       O  
ATOM   1669  OD2 ASP B 400     -80.702 -20.333 -74.931  1.00167.76           O1-
ANISOU 1669  OD2 ASP B 400    20617  19683  23442  -4189  -7349   3014       O1-
ATOM   1670  N   ASN B 401     -81.283 -20.516 -69.396  1.00144.22           N  
ANISOU 1670  N   ASN B 401    17940  16247  20611  -4627  -7559   4504       N  
ATOM   1671  CA  ASN B 401     -80.587 -20.829 -68.148  1.00147.02           C  
ANISOU 1671  CA  ASN B 401    18373  16427  21062  -4668  -7686   4726       C  
ATOM   1672  C   ASN B 401     -81.466 -20.450 -66.960  1.00153.26           C  
ANISOU 1672  C   ASN B 401    19169  17319  21742  -4869  -7598   5136       C  
ATOM   1673  O   ASN B 401     -81.701 -19.259 -66.727  1.00145.26           O  
ANISOU 1673  O   ASN B 401    18083  16600  20509  -4840  -7285   5126       O  
ATOM   1674  CB  ASN B 401     -79.252 -20.084 -68.055  1.00137.65           C  
ANISOU 1674  CB  ASN B 401    17158  15351  19790  -4461  -7514   4472       C  
ATOM   1675  CG  ASN B 401     -78.449 -20.127 -69.345  1.00135.20           C  
ANISOU 1675  CG  ASN B 401    16799  15071  19498  -4251  -7505   4022       C  
ATOM   1676  ND2 ASN B 401     -77.144 -19.917 -69.230  1.00136.94           N  
ANISOU 1676  ND2 ASN B 401    17015  15295  19721  -4080  -7475   3814       N  
ATOM   1677  OD1 ASN B 401     -78.989 -20.328 -70.426  1.00131.12           O  
ANISOU 1677  OD1 ASN B 401    16241  14598  18983  -4248  -7518   3857       O  
ATOM   1678  N   LEU B 402     -81.919 -21.474 -66.193  1.00170.70           N  
ANISOU 1678  N   LEU B 402    21462  19288  24110  -5072  -7885   5494       N  
ATOM   1679  CA  LEU B 402     -82.637 -21.446 -64.910  1.00180.58           C  
ANISOU 1679  CA  LEU B 402    22732  20587  25293  -5304  -7891   5936       C  
ATOM   1680  C   LEU B 402     -83.521 -22.691 -64.822  1.00185.88           C  
ANISOU 1680  C   LEU B 402    23471  21027  26129  -5506  -8229   6232       C  
ATOM   1681  O   LEU B 402     -83.593 -23.451 -65.797  1.00192.52           O  
ANISOU 1681  O   LEU B 402    24331  21688  27129  -5451  -8420   6056       O  
ATOM   1682  CB  LEU B 402     -83.473 -20.171 -64.743  1.00179.84           C  
ANISOU 1682  CB  LEU B 402    22530  20879  24921  -5331  -7530   5972       C  
ATOM   1683  CG  LEU B 402     -83.256 -19.350 -63.465  1.00174.36           C  
ANISOU 1683  CG  LEU B 402    21802  20372  24074  -5394  -7329   6153       C  
ATOM   1684  CD1 LEU B 402     -81.855 -19.560 -62.907  1.00169.13           C  
ANISOU 1684  CD1 LEU B 402    21196  19545  23522  -5314  -7412   6089       C  
ATOM   1685  CD2 LEU B 402     -83.519 -17.872 -63.712  1.00168.68           C  
ANISOU 1685  CD2 LEU B 402    20965  20011  23116  -5273  -6940   5962       C  
ATOM   1686  N   PRO B 403     -84.192 -22.967 -63.682  1.00179.13           N  
ANISOU 1686  N   PRO B 403    22647  20178  25238  -5745  -8324   6675       N  
ATOM   1687  CA  PRO B 403     -85.071 -24.142 -63.722  1.00172.89           C  
ANISOU 1687  CA  PRO B 403    21897  19212  24581  -5911  -8640   6906       C  
ATOM   1688  C   PRO B 403     -86.475 -23.835 -64.240  1.00162.36           C  
ANISOU 1688  C   PRO B 403    20487  18110  23093  -6000  -8519   6955       C  
ATOM   1689  O   PRO B 403     -87.450 -24.236 -63.600  1.00155.07           O  
ANISOU 1689  O   PRO B 403    19520  17294  22107  -6181  -8584   7204       O  
ATOM   1690  CB  PRO B 403     -85.125 -24.577 -62.258  1.00173.49           C  
ANISOU 1690  CB  PRO B 403    21928  19367  24625  -6046  -8682   7116       C  
ATOM   1691  CG  PRO B 403     -85.011 -23.303 -61.512  1.00172.73           C  
ANISOU 1691  CG  PRO B 403    21728  19636  24266  -6015  -8290   7072       C  
ATOM   1692  CD  PRO B 403     -84.030 -22.469 -62.301  1.00173.57           C  
ANISOU 1692  CD  PRO B 403    21871  19699  24379  -5809  -8136   6800       C  
ATOM   1693  N   THR B 408     -91.358 -23.621 -60.373  1.00190.54           N  
ANISOU 1693  N   THR B 408    23604  22914  25879  -6784  -8201   7935       N  
ATOM   1694  CA  THR B 408     -91.787 -24.645 -59.427  1.00195.53           C  
ANISOU 1694  CA  THR B 408    24223  23535  26534  -6995  -8448   8209       C  
ATOM   1695  C   THR B 408     -92.464 -24.019 -58.201  1.00195.31           C  
ANISOU 1695  C   THR B 408    24053  23925  26232  -7115  -8234   8351       C  
ATOM   1696  O   THR B 408     -93.366 -24.625 -57.619  1.00199.42           O  
ANISOU 1696  O   THR B 408    24520  24561  26688  -7329  -8385   8593       O  
ATOM   1697  CB  THR B 408     -90.608 -25.523 -58.987  1.00198.11           C  
ANISOU 1697  CB  THR B 408    24648  23552  27071  -6972  -8693   8233       C  
ATOM   1698  CG2 THR B 408     -90.028 -26.259 -60.188  1.00196.80           C  
ANISOU 1698  CG2 THR B 408    24618  22961  27196  -6866  -8957   8106       C  
ATOM   1699  OG1 THR B 408     -89.592 -24.701 -58.401  1.00197.70           O  
ANISOU 1699  OG1 THR B 408    24579  23596  26942  -6839  -8450   8095       O  
ATOM   1700  N   THR B 409     -92.059 -22.791 -57.848  1.00185.28           N  
ANISOU 1700  N   THR B 409    22715  22885  24799  -6984  -7893   8197       N  
ATOM   1701  CA  THR B 409     -92.691 -22.024 -56.767  1.00177.92           C  
ANISOU 1701  CA  THR B 409    21638  22365  23600  -7070  -7663   8291       C  
ATOM   1702  C   THR B 409     -92.496 -20.535 -57.055  1.00176.14           C  
ANISOU 1702  C   THR B 409    21347  22338  23239  -6880  -7294   8053       C  
ATOM   1703  O   THR B 409     -91.420 -19.993 -56.786  1.00175.84           O  
ANISOU 1703  O   THR B 409    21328  22274  23211  -6741  -7151   7906       O  
ATOM   1704  CB  THR B 409     -92.105 -22.384 -55.405  1.00170.21           C  
ANISOU 1704  CB  THR B 409    20646  21441  22585  -7162  -7725   8433       C  
ATOM   1705  CG2 THR B 409     -92.728 -23.654 -54.831  1.00174.39           C  
ANISOU 1705  CG2 THR B 409    21178  21931  23150  -7411  -8059   8733       C  
ATOM   1706  OG1 THR B 409     -90.685 -22.545 -55.519  1.00162.57           O  
ANISOU 1706  OG1 THR B 409    19783  20191  21795  -7019  -7768   8295       O  
ATOM   1707  N   VAL B 410     -93.538 -19.879 -57.579  1.00168.76           N  
ANISOU 1707  N   VAL B 410    20334  21604  22185  -6882  -7153   8025       N  
ATOM   1708  CA  VAL B 410     -93.552 -18.428 -57.764  1.00156.88           C  
ANISOU 1708  CA  VAL B 410    18745  20325  20537  -6725  -6819   7833       C  
ATOM   1709  C   VAL B 410     -94.998 -17.952 -57.711  1.00148.42           C  
ANISOU 1709  C   VAL B 410    17544  19560  19289  -6833  -6725   7931       C  
ATOM   1710  O   VAL B 410     -95.935 -18.735 -57.886  1.00157.40           O  
ANISOU 1710  O   VAL B 410    18676  20685  20443  -7003  -6916   8106       O  
ATOM   1711  CB  VAL B 410     -92.901 -17.971 -59.095  1.00155.50           C  
ANISOU 1711  CB  VAL B 410    18653  19941  20487  -6518  -6752   7584       C  
ATOM   1712  CG1 VAL B 410     -91.405 -17.743 -58.920  1.00149.31           C  
ANISOU 1712  CG1 VAL B 410    17938  19008  19784  -6364  -6690   7424       C  
ATOM   1713  CG2 VAL B 410     -93.174 -18.979 -60.203  1.00160.85           C  
ANISOU 1713  CG2 VAL B 410    19437  20333  21348  -6566  -7020   7621       C  
ATOM   1714  N   ASN B 411     -95.184 -16.650 -57.474  1.00131.94           N  
ANISOU 1714  N   ASN B 411    15347  17747  17038  -6736  -6438   7820       N  
ATOM   1715  CA  ASN B 411     -96.539 -16.095 -57.482  1.00118.55           C  
ANISOU 1715  CA  ASN B 411    13519  16343  15183  -6823  -6343   7895       C  
ATOM   1716  C   ASN B 411     -96.493 -14.609 -57.814  1.00115.79           C  
ANISOU 1716  C   ASN B 411    13093  16156  14745  -6639  -6055   7692       C  
ATOM   1717  O   ASN B 411     -96.013 -13.812 -57.006  1.00113.74           O  
ANISOU 1717  O   ASN B 411    12770  16068  14378  -6566  -5872   7624       O  
ATOM   1718  CB  ASN B 411     -97.228 -16.328 -56.141  1.00115.69           C  
ANISOU 1718  CB  ASN B 411    13043  16273  14641  -7031  -6370   8118       C  
ATOM   1719  CG  ASN B 411     -98.728 -16.138 -56.218  1.00124.31           C  
ANISOU 1719  CG  ASN B 411    14012  17624  15596  -7179  -6361   8246       C  
ATOM   1720  ND2 ASN B 411     -99.216 -15.024 -55.686  1.00116.14           N  
ANISOU 1720  ND2 ASN B 411    12830  16929  14369  -7159  -6137   8213       N  
ATOM   1721  OD1 ASN B 411     -99.439 -16.986 -56.752  1.00127.67           O  
ANISOU 1721  OD1 ASN B 411    14471  17947  16091  -7315  -6563   8376       O  
ATOM   1722  N   THR B 412     -97.032 -14.231 -58.974  1.00115.68           N  
ANISOU 1722  N   THR B 412    13081  16099  14773  -6576  -6026   7610       N  
ATOM   1723  CA  THR B 412     -97.018 -12.843 -59.417  1.00116.80           C  
ANISOU 1723  CA  THR B 412    13158  16368  14854  -6404  -5783   7428       C  
ATOM   1724  C   THR B 412     -98.416 -12.228 -59.397  1.00120.28           C  
ANISOU 1724  C   THR B 412    13434  17098  15167  -6469  -5690   7461       C  
ATOM   1725  O   THR B 412     -99.428 -12.891 -59.673  1.00134.73           O  
ANISOU 1725  O   THR B 412    15228  18950  17013  -6609  -5820   7560       O  
ATOM   1726  CB  THR B 412     -96.424 -12.713 -60.822  1.00114.85           C  
ANISOU 1726  CB  THR B 412    13015  15859  14766  -6233  -5783   7214       C  
ATOM   1727  CG2 THR B 412     -94.905 -12.769 -60.768  1.00103.45           C  
ANISOU 1727  CG2 THR B 412    11686  14207  13412  -6106  -5772   7096       C  
ATOM   1728  OG1 THR B 412     -96.916 -13.769 -61.651  1.00131.59           O  
ANISOU 1728  OG1 THR B 412    15195  17794  17010  -6321  -5996   7256       O  
ATOM   1729  N   THR B 413     -98.444 -10.932 -59.087  1.00103.68           N  
ANISOU 1729  N   THR B 413    11208  15215  12969  -6333  -5446   7293       N  
ATOM   1730  CA  THR B 413     -99.666 -10.168 -58.884  1.00104.29           C  
ANISOU 1730  CA  THR B 413    11085  15595  12944  -6346  -5314   7227       C  
ATOM   1731  C   THR B 413     -99.530  -8.823 -59.579  1.00114.80           C  
ANISOU 1731  C   THR B 413    12344  16952  14324  -6091  -5099   6903       C  
ATOM   1732  O   THR B 413     -98.527  -8.124 -59.397  1.00118.92           O  
ANISOU 1732  O   THR B 413    12903  17445  14838  -5953  -4986   6803       O  
ATOM   1733  CB  THR B 413     -99.941  -9.963 -57.391  1.00124.98           C  
ANISOU 1733  CB  THR B 413    13592  18530  15363  -6484  -5260   7401       C  
ATOM   1734  CG2 THR B 413    -101.270  -9.256 -57.184  1.00106.89           C  
ANISOU 1734  CG2 THR B 413    11076  16554  12983  -6510  -5136   7314       C  
ATOM   1735  OG1 THR B 413     -99.967 -11.234 -56.731  1.00138.15           O  
ANISOU 1735  OG1 THR B 413    15344  20168  16978  -6729  -5484   7729       O  
ATOM   1736  N   ILE B 414    -100.537  -8.466 -60.367  1.00107.70           N  
ANISOU 1736  N   ILE B 414    11339  16118  13464  -6076  -5083   6813       N  
ATOM   1737  CA  ILE B 414    -100.555  -7.233 -61.140  1.00100.03           C  
ANISOU 1737  CA  ILE B 414    10295  15174  12538  -5895  -4950   6601       C  
ATOM   1738  C   ILE B 414    -101.433  -6.233 -60.399  1.00100.70           C  
ANISOU 1738  C   ILE B 414    10158  15584  12518  -5894  -4807   6553       C  
ATOM   1739  O   ILE B 414    -102.655  -6.411 -60.280  1.00102.88           O  
ANISOU 1739  O   ILE B 414    10299  16027  12766  -6012  -4833   6599       O  
ATOM   1740  CB  ILE B 414    -101.041  -7.471 -62.573  1.00100.31           C  
ANISOU 1740  CB  ILE B 414    10358  15056  12698  -5873  -5039   6523       C  
ATOM   1741  CG1 ILE B 414    -100.144  -8.506 -63.253  1.00 99.89           C  
ANISOU 1741  CG1 ILE B 414    10511  14691  12752  -5876  -5186   6543       C  
ATOM   1742  CG2 ILE B 414    -101.022  -6.177 -63.352  1.00107.46           C  
ANISOU 1742  CG2 ILE B 414    11194  15992  13646  -5693  -4915   6324       C  
ATOM   1743  CD1 ILE B 414    -100.559  -8.842 -64.659  1.00117.39           C  
ANISOU 1743  CD1 ILE B 414    12759  16762  15081  -5864  -5284   6457       C  
ATOM   1744  N   LEU B 415    -100.778  -5.182 -59.916  1.00100.56           N  
ANISOU 1744  N   LEU B 415    10100  15655  12455  -5757  -4656   6442       N  
ATOM   1745  CA  LEU B 415    -101.353  -4.175 -59.039  1.00103.35           C  
ANISOU 1745  CA  LEU B 415    10244  16313  12710  -5733  -4511   6366       C  
ATOM   1746  C   LEU B 415    -101.738  -2.948 -59.850  1.00105.46           C  
ANISOU 1746  C   LEU B 415    10396  16608  13066  -5567  -4423   6160       C  
ATOM   1747  O   LEU B 415    -100.887  -2.358 -60.538  1.00105.33           O  
ANISOU 1747  O   LEU B 415    10468  16427  13123  -5406  -4385   6044       O  
ATOM   1748  CB  LEU B 415    -100.360  -3.781 -57.947  1.00101.19           C  
ANISOU 1748  CB  LEU B 415     9990  16121  12335  -5686  -4410   6363       C  
ATOM   1749  CG  LEU B 415    -100.364  -4.576 -56.648  1.00102.16           C  
ANISOU 1749  CG  LEU B 415    10113  16392  12309  -5868  -4446   6557       C  
ATOM   1750  CD1 LEU B 415    -101.783  -4.683 -56.146  1.00102.70           C  
ANISOU 1750  CD1 LEU B 415     9987  16737  12296  -6019  -4448   6607       C  
ATOM   1751  CD2 LEU B 415     -99.748  -5.942 -56.851  1.00116.93           C  
ANISOU 1751  CD2 LEU B 415    12199  18007  14223  -5972  -4618   6743       C  
ATOM   1752  N   ALA B 416    -103.017  -2.567 -59.739  1.00106.19           N  
ANISOU 1752  N   ALA B 416    10281  16912  13152  -5613  -4395   6114       N  
ATOM   1753  CA  ALA B 416    -103.678  -1.402 -60.313  1.00103.77           C  
ANISOU 1753  CA  ALA B 416     9810  16686  12932  -5483  -4324   5930       C  
ATOM   1754  C   ALA B 416    -103.263  -1.174 -61.759  1.00 99.13           C  
ANISOU 1754  C   ALA B 416     9346  15844  12474  -5357  -4375   5857       C  
ATOM   1755  O   ALA B 416    -102.609  -0.169 -62.064  1.00102.16           O  
ANISOU 1755  O   ALA B 416     9741  16171  12905  -5186  -4298   5722       O  
ATOM   1756  CB  ALA B 416    -103.385  -0.159 -59.472  1.00103.69           C  
ANISOU 1756  CB  ALA B 416     9662  16855  12882  -5355  -4169   5778       C  
ATOM   1757  N   PRO B 417    -103.629  -2.068 -62.677  1.00 99.25           N  
ANISOU 1757  N   PRO B 417     9450  15712  12548  -5443  -4505   5937       N  
ATOM   1758  CA  PRO B 417    -103.236  -1.877 -64.078  1.00 97.87           C  
ANISOU 1758  CA  PRO B 417     9388  15317  12482  -5336  -4554   5863       C  
ATOM   1759  C   PRO B 417    -103.982  -0.701 -64.690  1.00103.33           C  
ANISOU 1759  C   PRO B 417     9913  16097  13250  -5225  -4506   5719       C  
ATOM   1760  O   PRO B 417    -105.213  -0.636 -64.645  1.00104.35           O  
ANISOU 1760  O   PRO B 417     9869  16383  13398  -5291  -4523   5712       O  
ATOM   1761  CB  PRO B 417    -103.623  -3.202 -64.748  1.00103.91           C  
ANISOU 1761  CB  PRO B 417    10254  15949  13280  -5481  -4711   5980       C  
ATOM   1762  CG  PRO B 417    -103.932  -4.152 -63.628  1.00101.02           C  
ANISOU 1762  CG  PRO B 417     9873  15688  12822  -5658  -4751   6139       C  
ATOM   1763  CD  PRO B 417    -104.396  -3.310 -62.490  1.00101.59           C  
ANISOU 1763  CD  PRO B 417     9749  16040  12812  -5647  -4620   6096       C  
ATOM   1764  N   HIS B 418    -103.225   0.239 -65.249  1.00105.03           N  
ANISOU 1764  N   HIS B 418    10176  16212  13516  -5058  -4451   5604       N  
ATOM   1765  CA  HIS B 418    -103.786   1.316 -66.055  1.00 96.10           C  
ANISOU 1765  CA  HIS B 418     8925  15107  12480  -4945  -4438   5483       C  
ATOM   1766  C   HIS B 418    -103.576   0.951 -67.520  1.00 95.64           C  
ANISOU 1766  C   HIS B 418     9010  14846  12485  -4940  -4539   5495       C  
ATOM   1767  O   HIS B 418    -102.444   0.701 -67.944  1.00 93.95           O  
ANISOU 1767  O   HIS B 418     8980  14454  12261  -4901  -4547   5496       O  
ATOM   1768  CB  HIS B 418    -103.141   2.660 -65.728  1.00108.78           C  
ANISOU 1768  CB  HIS B 418    10480  16747  14106  -4773  -4323   5349       C  
ATOM   1769  CG  HIS B 418    -103.459   3.171 -64.357  1.00141.26           C  
ANISOU 1769  CG  HIS B 418    14415  21087  18169  -4764  -4222   5294       C  
ATOM   1770  CD2 HIS B 418    -104.035   4.328 -63.950  1.00149.22           C  
ANISOU 1770  CD2 HIS B 418    15204  22258  19233  -4668  -4153   5150       C  
ATOM   1771  ND1 HIS B 418    -103.170   2.463 -63.211  1.00151.15           N  
ANISOU 1771  ND1 HIS B 418    15697  22427  19304  -4866  -4189   5381       N  
ATOM   1772  CE1 HIS B 418    -103.556   3.159 -62.156  1.00152.95           C  
ANISOU 1772  CE1 HIS B 418    15732  22880  19503  -4840  -4094   5291       C  
ATOM   1773  NE2 HIS B 418    -104.085   4.294 -62.577  1.00151.88           N  
ANISOU 1773  NE2 HIS B 418    15438  22789  19479  -4715  -4070   5137       N  
ATOM   1774  N   VAL B 419    -104.665   0.898 -68.282  1.00106.18           N  
ANISOU 1774  N   VAL B 419    10247  16216  13879  -4985  -4615   5494       N  
ATOM   1775  CA  VAL B 419    -104.619   0.577 -69.701  1.00106.55           C  
ANISOU 1775  CA  VAL B 419    10402  16106  13978  -4992  -4715   5497       C  
ATOM   1776  C   VAL B 419    -105.150   1.778 -70.463  1.00 97.48           C  
ANISOU 1776  C   VAL B 419     9127  15000  12911  -4883  -4709   5404       C  
ATOM   1777  O   VAL B 419    -106.291   2.202 -70.246  1.00106.94           O  
ANISOU 1777  O   VAL B 419    10124  16355  14154  -4893  -4712   5376       O  
ATOM   1778  CB  VAL B 419    -105.426  -0.685 -70.036  1.00 99.28           C  
ANISOU 1778  CB  VAL B 419     9491  15175  13054  -5159  -4836   5590       C  
ATOM   1779  CG1 VAL B 419    -105.067  -1.192 -71.423  1.00 98.99           C  
ANISOU 1779  CG1 VAL B 419     9602  14958  13053  -5169  -4938   5580       C  
ATOM   1780  CG2 VAL B 419    -105.181  -1.757 -68.995  1.00111.67           C  
ANISOU 1780  CG2 VAL B 419    11127  16751  14551  -5281  -4846   5698       C  
ATOM   1781  N   GLN B 420    -104.324   2.327 -71.350  1.00 95.92           N  
ANISOU 1781  N   GLN B 420     9041  14667  12738  -4784  -4707   5354       N  
ATOM   1782  CA  GLN B 420    -104.702   3.452 -72.195  1.00103.59           C  
ANISOU 1782  CA  GLN B 420     9920  15650  13790  -4687  -4722   5287       C  
ATOM   1783  C   GLN B 420    -104.617   3.009 -73.647  1.00107.29           C  
ANISOU 1783  C   GLN B 420    10504  15994  14268  -4730  -4826   5310       C  
ATOM   1784  O   GLN B 420    -103.534   2.668 -74.134  1.00 94.93           O  
ANISOU 1784  O   GLN B 420     9119  14289  12662  -4722  -4829   5305       O  
ATOM   1785  CB  GLN B 420    -103.802   4.663 -71.940  1.00 94.28           C  
ANISOU 1785  CB  GLN B 420     8752  14442  12628  -4534  -4626   5207       C  
ATOM   1786  CG  GLN B 420    -104.105   5.871 -72.818  1.00 94.56           C  
ANISOU 1786  CG  GLN B 420     8705  14469  12756  -4434  -4655   5152       C  
ATOM   1787  CD  GLN B 420    -105.409   6.563 -72.453  1.00120.33           C  
ANISOU 1787  CD  GLN B 420    11717  17893  16112  -4402  -4669   5104       C  
ATOM   1788  NE2 GLN B 420    -105.793   7.555 -73.249  1.00126.57           N  
ANISOU 1788  NE2 GLN B 420    12421  18670  17000  -4323  -4720   5068       N  
ATOM   1789  OE1 GLN B 420    -106.060   6.216 -71.467  1.00132.68           O  
ANISOU 1789  OE1 GLN B 420    13156  19596  17662  -4452  -4638   5096       O  
ATOM   1790  N   MET B 421    -105.757   3.001 -74.329  1.00111.70           N  
ANISOU 1790  N   MET B 421    10949  16616  14878  -4779  -4914   5323       N  
ATOM   1791  CA  MET B 421    -105.794   2.625 -75.732  1.00103.09           C  
ANISOU 1791  CA  MET B 421     9942  15437  13789  -4826  -5018   5336       C  
ATOM   1792  C   MET B 421    -105.309   3.776 -76.606  1.00 97.97           C  
ANISOU 1792  C   MET B 421     9315  14736  13174  -4716  -5012   5293       C  
ATOM   1793  O   MET B 421    -105.529   4.954 -76.306  1.00 97.90           O  
ANISOU 1793  O   MET B 421     9184  14785  13228  -4613  -4968   5259       O  
ATOM   1794  CB  MET B 421    -107.207   2.211 -76.141  1.00101.39           C  
ANISOU 1794  CB  MET B 421     9589  15321  13615  -4923  -5118   5366       C  
ATOM   1795  CG  MET B 421    -107.796   1.095 -75.292  1.00102.61           C  
ANISOU 1795  CG  MET B 421     9706  15542  13739  -5051  -5133   5419       C  
ATOM   1796  SD  MET B 421    -106.757  -0.379 -75.240  1.00101.65           S  
ANISOU 1796  SD  MET B 421     9822  15259  13541  -5146  -5164   5465       S  
ATOM   1797  CE  MET B 421    -106.605  -0.765 -76.982  1.00102.10           C  
ANISOU 1797  CE  MET B 421     9985  15204  13604  -5177  -5284   5430       C  
ATOM   1798  N   LEU B 422    -104.636   3.421 -77.696  1.00111.37           N  
ANISOU 1798  N   LEU B 422    11161  16324  14829  -4742  -5063   5290       N  
ATOM   1799  CA  LEU B 422    -104.055   4.379 -78.635  1.00109.43           C  
ANISOU 1799  CA  LEU B 422    10960  16026  14591  -4666  -5065   5264       C  
ATOM   1800  C   LEU B 422    -104.635   4.095 -80.017  1.00112.64           C  
ANISOU 1800  C   LEU B 422    11364  16441  14995  -4743  -5190   5283       C  
ATOM   1801  O   LEU B 422    -104.041   3.375 -80.826  1.00122.44           O  
ANISOU 1801  O   LEU B 422    12738  17615  16169  -4800  -5235   5262       O  
ATOM   1802  CB  LEU B 422    -102.538   4.283 -78.625  1.00 94.53           C  
ANISOU 1802  CB  LEU B 422     9252  14025  12638  -4626  -4997   5222       C  
ATOM   1803  CG  LEU B 422    -101.902   4.295 -77.237  1.00 92.96           C  
ANISOU 1803  CG  LEU B 422     9076  13819  12426  -4572  -4882   5204       C  
ATOM   1804  CD1 LEU B 422    -100.424   4.002 -77.337  1.00 91.04           C  
ANISOU 1804  CD1 LEU B 422     9012  13462  12117  -4547  -4833   5156       C  
ATOM   1805  CD2 LEU B 422    -102.141   5.625 -76.547  1.00 92.65           C  
ANISOU 1805  CD2 LEU B 422     8902  13851  12452  -4460  -4810   5184       C  
ATOM   1806  N   GLY B 423    -105.807   4.671 -80.283  1.00100.17           N  
ANISOU 1806  N   GLY B 423     9618  14954  13489  -4740  -5250   5310       N  
ATOM   1807  CA  GLY B 423    -106.471   4.434 -81.552  1.00102.00           C  
ANISOU 1807  CA  GLY B 423     9825  15214  13717  -4816  -5375   5334       C  
ATOM   1808  C   GLY B 423    -106.912   2.988 -81.693  1.00122.24           C  
ANISOU 1808  C   GLY B 423    12421  17787  16236  -4947  -5442   5335       C  
ATOM   1809  O   GLY B 423    -107.471   2.384 -80.771  1.00114.56           O  
ANISOU 1809  O   GLY B 423    11386  16860  15283  -4991  -5426   5349       O  
ATOM   1810  N   GLU B 424    -106.662   2.423 -82.876  1.00128.45           N  
ANISOU 1810  N   GLU B 424    13301  18540  16963  -5017  -5525   5317       N  
ATOM   1811  CA  GLU B 424    -107.047   1.055 -83.183  1.00132.84           C  
ANISOU 1811  CA  GLU B 424    13890  19096  17487  -5142  -5609   5300       C  
ATOM   1812  C   GLU B 424    -105.882   0.081 -83.187  1.00128.93           C  
ANISOU 1812  C   GLU B 424    13577  18487  16925  -5167  -5594   5238       C  
ATOM   1813  O   GLU B 424    -106.113  -1.132 -83.137  1.00131.18           O  
ANISOU 1813  O   GLU B 424    13893  18747  17203  -5262  -5657   5220       O  
ATOM   1814  CB  GLU B 424    -107.746   0.992 -84.550  1.00149.25           C  
ANISOU 1814  CB  GLU B 424    15917  21239  19553  -5212  -5735   5297       C  
ATOM   1815  CG  GLU B 424    -109.114   1.649 -84.579  1.00159.58           C  
ANISOU 1815  CG  GLU B 424    17027  22666  20942  -5211  -5786   5351       C  
ATOM   1816  CD  GLU B 424    -110.197   0.779 -83.962  1.00165.87           C  
ANISOU 1816  CD  GLU B 424    17716  23530  21778  -5302  -5823   5363       C  
ATOM   1817  OE1 GLU B 424    -111.390   1.047 -84.215  1.00169.59           O  
ANISOU 1817  OE1 GLU B 424    18020  24109  22305  -5329  -5892   5386       O  
ATOM   1818  OE2 GLU B 424    -109.857  -0.176 -83.230  1.00166.16           O1-
ANISOU 1818  OE2 GLU B 424    17831  23512  21792  -5350  -5790   5353       O1-
ATOM   1819  N   GLU B 425    -104.646   0.574 -83.241  1.00115.31           N  
ANISOU 1819  N   GLU B 425    11964  16690  15159  -5085  -5519   5199       N  
ATOM   1820  CA  GLU B 425    -103.471  -0.282 -83.316  1.00116.47           C  
ANISOU 1820  CA  GLU B 425    12272  16733  15249  -5093  -5510   5117       C  
ATOM   1821  C   GLU B 425    -102.495  -0.080 -82.164  1.00111.54           C  
ANISOU 1821  C   GLU B 425    11720  16034  14627  -5010  -5390   5114       C  
ATOM   1822  O   GLU B 425    -101.434  -0.714 -82.158  1.00116.01           O  
ANISOU 1822  O   GLU B 425    12414  16508  15155  -5001  -5379   5040       O  
ATOM   1823  CB  GLU B 425    -102.742  -0.065 -84.649  1.00126.69           C  
ANISOU 1823  CB  GLU B 425    13641  18024  16470  -5087  -5546   5039       C  
ATOM   1824  CG  GLU B 425    -103.551  -0.437 -85.878  1.00133.23           C  
ANISOU 1824  CG  GLU B 425    14415  18931  17275  -5181  -5675   5021       C  
ATOM   1825  CD  GLU B 425    -102.847  -0.050 -87.164  1.00136.39           C  
ANISOU 1825  CD  GLU B 425    14873  19363  17585  -5177  -5702   4954       C  
ATOM   1826  OE1 GLU B 425    -103.494   0.558 -88.042  1.00135.76           O  
ANISOU 1826  OE1 GLU B 425    14715  19377  17490  -5207  -5763   5001       O  
ATOM   1827  OE2 GLU B 425    -101.640  -0.348 -87.293  1.00138.43           O1-
ANISOU 1827  OE2 GLU B 425    15248  19563  17785  -5145  -5666   4853       O1-
ATOM   1828  N   GLY B 426    -102.819   0.754 -81.184  1.00101.86           N  
ANISOU 1828  N   GLY B 426    10406  14851  13445  -4947  -5305   5178       N  
ATOM   1829  CA  GLY B 426    -101.929   1.012 -80.071  1.00100.99           C  
ANISOU 1829  CA  GLY B 426    10351  14689  13330  -4869  -5189   5172       C  
ATOM   1830  C   GLY B 426    -102.587   0.708 -78.740  1.00104.33           C  
ANISOU 1830  C   GLY B 426    10691  15160  13788  -4893  -5154   5236       C  
ATOM   1831  O   GLY B 426    -103.807   0.801 -78.594  1.00105.62           O  
ANISOU 1831  O   GLY B 426    10714  15423  13992  -4935  -5191   5285       O  
ATOM   1832  N   ALA B 427    -101.759   0.339 -77.764  1.00105.76           N  
ANISOU 1832  N   ALA B 427    10955  15282  13947  -4871  -5086   5231       N  
ATOM   1833  CA  ALA B 427    -102.216   0.123 -76.399  1.00 94.91           C  
ANISOU 1833  CA  ALA B 427     9508  13969  12583  -4894  -5039   5296       C  
ATOM   1834  C   ALA B 427    -101.025   0.283 -75.467  1.00112.49           C  
ANISOU 1834  C   ALA B 427    11823  16140  14779  -4822  -4935   5275       C  
ATOM   1835  O   ALA B 427     -99.913  -0.125 -75.802  1.00 91.71           O  
ANISOU 1835  O   ALA B 427     9336  13391  12121  -4803  -4938   5221       O  
ATOM   1836  CB  ALA B 427    -102.848  -1.261 -76.223  1.00 96.57           C  
ANISOU 1836  CB  ALA B 427     9726  14170  12796  -5034  -5136   5351       C  
ATOM   1837  N   CYS B 428    -101.258   0.881 -74.304  1.00101.89           N  
ANISOU 1837  N   CYS B 428    10382  14892  13438  -4780  -4844   5303       N  
ATOM   1838  CA  CYS B 428    -100.198   1.105 -73.328  1.00 91.59           C  
ANISOU 1838  CA  CYS B 428     9142  13559  12098  -4712  -4741   5283       C  
ATOM   1839  C   CYS B 428    -100.715   0.714 -71.953  1.00 92.29           C  
ANISOU 1839  C   CYS B 428     9150  13751  12164  -4771  -4709   5355       C  
ATOM   1840  O   CYS B 428    -101.565   1.408 -71.386  1.00100.08           O  
ANISOU 1840  O   CYS B 428     9970  14887  13166  -4750  -4665   5359       O  
ATOM   1841  CB  CYS B 428     -99.730   2.561 -73.342  1.00 90.21           C  
ANISOU 1841  CB  CYS B 428     8925  13412  11939  -4574  -4644   5213       C  
ATOM   1842  SG  CYS B 428     -98.689   3.009 -71.931  1.00 96.66           S  
ANISOU 1842  SG  CYS B 428     9765  14247  12715  -4489  -4505   5182       S  
ATOM   1843  N   ILE B 429    -100.206  -0.392 -71.417  1.00 91.29           N  
ANISOU 1843  N   ILE B 429     9130  13552  12003  -4845  -4738   5408       N  
ATOM   1844  CA  ILE B 429    -100.591  -0.873 -70.097  1.00106.68           C  
ANISOU 1844  CA  ILE B 429    11021  15601  13912  -4923  -4717   5498       C  
ATOM   1845  C   ILE B 429     -99.408  -0.685 -69.161  1.00 90.29           C  
ANISOU 1845  C   ILE B 429     9020  13497  11789  -4859  -4623   5483       C  
ATOM   1846  O   ILE B 429     -98.271  -1.018 -69.511  1.00 88.99           O  
ANISOU 1846  O   ILE B 429     9007  13177  11627  -4824  -4634   5443       O  
ATOM   1847  CB  ILE B 429    -101.053  -2.342 -70.140  1.00 93.78           C  
ANISOU 1847  CB  ILE B 429     9441  13912  12280  -5081  -4846   5598       C  
ATOM   1848  CG1 ILE B 429    -101.454  -2.820 -68.745  1.00 94.79           C  
ANISOU 1848  CG1 ILE B 429     9505  14158  12352  -5179  -4828   5711       C  
ATOM   1849  CG2 ILE B 429     -99.981  -3.247 -70.742  1.00 93.03           C  
ANISOU 1849  CG2 ILE B 429     9538  13604  12205  -5088  -4924   5572       C  
ATOM   1850  CD1 ILE B 429    -101.954  -4.237 -68.722  1.00 96.70           C  
ANISOU 1850  CD1 ILE B 429     9793  14347  12601  -5345  -4965   5825       C  
ATOM   1851  N   SER B 430     -99.666  -0.124 -67.986  1.00 90.34           N  
ANISOU 1851  N   SER B 430     8909  13664  11752  -4841  -4529   5498       N  
ATOM   1852  CA  SER B 430     -98.623   0.087 -66.993  1.00 88.85           C  
ANISOU 1852  CA  SER B 430     8771  13479  11508  -4788  -4436   5484       C  
ATOM   1853  C   SER B 430     -99.158  -0.302 -65.624  1.00 90.10           C  
ANISOU 1853  C   SER B 430     8836  13804  11593  -4887  -4413   5582       C  
ATOM   1854  O   SER B 430    -100.315  -0.020 -65.300  1.00103.03           O  
ANISOU 1854  O   SER B 430    10305  15618  13224  -4928  -4404   5593       O  
ATOM   1855  CB  SER B 430     -98.141   1.540 -66.990  1.00 89.11           C  
ANISOU 1855  CB  SER B 430     8747  13558  11555  -4627  -4319   5356       C  
ATOM   1856  OG  SER B 430     -99.221   2.437 -66.807  1.00 89.04           O  
ANISOU 1856  OG  SER B 430     8542  13718  11571  -4594  -4284   5316       O  
ATOM   1857  N   TYR B 431     -98.311  -0.938 -64.819  1.00 89.54           N  
ANISOU 1857  N   TYR B 431     8867  13689  11467  -4928  -4407   5647       N  
ATOM   1858  CA  TYR B 431     -98.790  -1.581 -63.603  1.00 91.06           C  
ANISOU 1858  CA  TYR B 431     9000  14024  11576  -5061  -4417   5777       C  
ATOM   1859  C   TYR B 431     -97.629  -1.795 -62.644  1.00101.34           C  
ANISOU 1859  C   TYR B 431    10394  15298  12812  -5053  -4369   5812       C  
ATOM   1860  O   TYR B 431     -96.457  -1.616 -62.999  1.00 97.11           O  
ANISOU 1860  O   TYR B 431     9980  14608  12310  -4955  -4344   5736       O  
ATOM   1861  CB  TYR B 431     -99.461  -2.915 -63.928  1.00 93.00           C  
ANISOU 1861  CB  TYR B 431     9295  14198  11841  -5225  -4569   5914       C  
ATOM   1862  CG  TYR B 431     -98.588  -3.826 -64.761  1.00 92.31           C  
ANISOU 1862  CG  TYR B 431     9408  13840  11825  -5231  -4679   5923       C  
ATOM   1863  CD1 TYR B 431     -97.689  -4.698 -64.164  1.00 92.08           C  
ANISOU 1863  CD1 TYR B 431     9510  13695  11779  -5284  -4730   6008       C  
ATOM   1864  CD2 TYR B 431     -98.658  -3.806 -66.145  1.00 92.06           C  
ANISOU 1864  CD2 TYR B 431     9424  13676  11878  -5182  -4738   5836       C  
ATOM   1865  CE1 TYR B 431     -96.888  -5.527 -64.922  1.00 91.64           C  
ANISOU 1865  CE1 TYR B 431     9620  13391  11808  -5278  -4838   5985       C  
ATOM   1866  CE2 TYR B 431     -97.861  -4.632 -66.912  1.00 91.63           C  
ANISOU 1866  CE2 TYR B 431     9534  13393  11887  -5183  -4839   5811       C  
ATOM   1867  CZ  TYR B 431     -96.978  -5.490 -66.296  1.00 91.43           C  
ANISOU 1867  CZ  TYR B 431     9629  13249  11861  -5225  -4890   5876       C  
ATOM   1868  OH  TYR B 431     -96.183  -6.314 -67.058  1.00 97.64           O  
ANISOU 1868  OH  TYR B 431    10563  13807  12727  -5215  -5000   5823       O  
ATOM   1869  N   VAL B 432     -97.975  -2.211 -61.425  1.00102.18           N  
ANISOU 1869  N   VAL B 432    10437  15567  12821  -5169  -4362   5931       N  
ATOM   1870  CA  VAL B 432     -96.991  -2.574 -60.411  1.00 90.65           C  
ANISOU 1870  CA  VAL B 432     9057  14100  11287  -5197  -4337   6001       C  
ATOM   1871  C   VAL B 432     -96.978  -4.093 -60.277  1.00 92.09           C  
ANISOU 1871  C   VAL B 432     9361  14156  11473  -5365  -4494   6190       C  
ATOM   1872  O   VAL B 432     -97.977  -4.695 -59.866  1.00109.88           O  
ANISOU 1872  O   VAL B 432    11544  16531  13677  -5516  -4562   6322       O  
ATOM   1873  CB  VAL B 432     -97.290  -1.905 -59.063  1.00 91.22           C  
ANISOU 1873  CB  VAL B 432     8967  14463  11230  -5210  -4217   5997       C  
ATOM   1874  CG1 VAL B 432     -96.223  -2.277 -58.051  1.00 90.62           C  
ANISOU 1874  CG1 VAL B 432     8979  14381  11072  -5243  -4195   6075       C  
ATOM   1875  CG2 VAL B 432     -97.366  -0.397 -59.225  1.00 90.05           C  
ANISOU 1875  CG2 VAL B 432     8687  14424  11106  -5038  -4082   5794       C  
ATOM   1876  N   ARG B 433     -95.847  -4.707 -60.613  1.00 91.01           N  
ANISOU 1876  N   ARG B 433     9399  13776  11403  -5340  -4560   6194       N  
ATOM   1877  CA  ARG B 433     -95.683  -6.151 -60.552  1.00 92.34           C  
ANISOU 1877  CA  ARG B 433     9696  13776  11612  -5479  -4730   6354       C  
ATOM   1878  C   ARG B 433     -95.119  -6.578 -59.201  1.00 98.55           C  
ANISOU 1878  C   ARG B 433    10510  14626  12307  -5567  -4730   6497       C  
ATOM   1879  O   ARG B 433     -94.071  -6.078 -58.769  1.00103.32           O  
ANISOU 1879  O   ARG B 433    11145  15220  12892  -5475  -4635   6424       O  
ATOM   1880  CB  ARG B 433     -94.756  -6.624 -61.680  1.00 91.19           C  
ANISOU 1880  CB  ARG B 433     9713  13327  11608  -5400  -4818   6255       C  
ATOM   1881  CG  ARG B 433     -94.497  -8.113 -61.695  1.00 92.61           C  
ANISOU 1881  CG  ARG B 433    10027  13297  11863  -5520  -5014   6387       C  
ATOM   1882  CD  ARG B 433     -93.527  -8.464 -62.804  1.00 91.49           C  
ANISOU 1882  CD  ARG B 433    10022  12881  11860  -5418  -5087   6237       C  
ATOM   1883  NE  ARG B 433     -93.257  -9.896 -62.857  1.00108.44           N  
ANISOU 1883  NE  ARG B 433    12291  14807  14105  -5517  -5293   6337       N  
ATOM   1884  CZ  ARG B 433     -92.450 -10.474 -63.741  1.00119.99           C  
ANISOU 1884  CZ  ARG B 433    13871  16022  15699  -5448  -5400   6211       C  
ATOM   1885  NH1 ARG B 433     -91.825  -9.743 -64.655  1.00109.93           N1+
ANISOU 1885  NH1 ARG B 433    12608  14706  14452  -5289  -5312   5989       N1+
ATOM   1886  NH2 ARG B 433     -92.268 -11.787 -63.710  1.00133.42           N  
ANISOU 1886  NH2 ARG B 433    15672  17522  17501  -5538  -5603   6301       N  
ATOM   1887  N   LEU B 434     -95.809  -7.513 -58.549  1.00 98.11           N  
ANISOU 1887  N   LEU B 434    10443  14641  12195  -5753  -4843   6705       N  
ATOM   1888  CA  LEU B 434     -95.458  -7.996 -57.214  1.00 96.49           C  
ANISOU 1888  CA  LEU B 434    10252  14537  11873  -5904  -4886   6931       C  
ATOM   1889  C   LEU B 434     -95.196  -9.496 -57.292  1.00106.36           C  
ANISOU 1889  C   LEU B 434    11631  15553  13228  -6032  -5116   7070       C  
ATOM   1890  O   LEU B 434     -96.125 -10.282 -57.502  1.00116.58           O  
ANISOU 1890  O   LEU B 434    12919  16844  14530  -6185  -5270   7226       O  
ATOM   1891  CB  LEU B 434     -96.573  -7.680 -56.222  1.00 98.51           C  
ANISOU 1891  CB  LEU B 434    10329  15154  11947  -6035  -4832   7048       C  
ATOM   1892  CG  LEU B 434     -96.167  -7.564 -54.758  1.00108.93           C  
ANISOU 1892  CG  LEU B 434    11596  16693  13100  -6124  -4778   7171       C  
ATOM   1893  CD1 LEU B 434     -94.990  -6.616 -54.618  1.00114.26           C  
ANISOU 1893  CD1 LEU B 434    12291  17334  13788  -5929  -4609   6974       C  
ATOM   1894  CD2 LEU B 434     -97.337  -7.075 -53.933  1.00108.90           C  
ANISOU 1894  CD2 LEU B 434    11392  17080  12906  -6235  -4703   7237       C  
ATOM   1895  N   THR B 435     -93.938  -9.889 -57.111  1.00 97.79           N  
ANISOU 1895  N   THR B 435    10650  14274  12233  -5965  -5146   6996       N  
ATOM   1896  CA  THR B 435     -93.496 -11.267 -57.280  1.00 99.57           C  
ANISOU 1896  CA  THR B 435    11004  14229  12600  -6046  -5373   7077       C  
ATOM   1897  C   THR B 435     -93.140 -11.873 -55.928  1.00116.96           C  
ANISOU 1897  C   THR B 435    13190  16508  14743  -6170  -5437   7218       C  
ATOM   1898  O   THR B 435     -92.513 -11.219 -55.092  1.00118.55           O  
ANISOU 1898  O   THR B 435    13340  16847  14855  -6113  -5289   7159       O  
ATOM   1899  CB  THR B 435     -92.287 -11.334 -58.220  1.00140.27           C  
ANISOU 1899  CB  THR B 435    16295  19078  17923  -5883  -5394   6890       C  
ATOM   1900  CG2 THR B 435     -91.865 -12.777 -58.460  1.00 99.47           C  
ANISOU 1900  CG2 THR B 435    11258  13616  12919  -5968  -5656   6975       C  
ATOM   1901  OG1 THR B 435     -92.625 -10.724 -59.473  1.00146.48           O  
ANISOU 1901  OG1 THR B 435    17092  19819  18747  -5779  -5332   6767       O  
ATOM   1902  N   GLN B 436     -93.547 -13.120 -55.713  1.00133.36           N  
ANISOU 1902  N   GLN B 436    15307  18497  16866  -6349  -5665   7413       N  
ATOM   1903  CA  GLN B 436     -93.270 -13.842 -54.480  1.00131.91           C  
ANISOU 1903  CA  GLN B 436    15116  18369  16636  -6496  -5767   7581       C  
ATOM   1904  C   GLN B 436     -92.513 -15.119 -54.798  1.00137.79           C  
ANISOU 1904  C   GLN B 436    16013  18752  17590  -6528  -6018   7629       C  
ATOM   1905  O   GLN B 436     -92.903 -15.869 -55.704  1.00129.86           O  
ANISOU 1905  O   GLN B 436    15085  17542  16714  -6566  -6200   7667       O  
ATOM   1906  CB  GLN B 436     -94.555 -14.186 -53.736  1.00110.55           C  
ANISOU 1906  CB  GLN B 436    12300  15936  13769  -6721  -5838   7817       C  
ATOM   1907  CG  GLN B 436     -95.356 -13.001 -53.295  1.00109.71           C  
ANISOU 1907  CG  GLN B 436    12029  16209  13448  -6717  -5618   7794       C  
ATOM   1908  CD  GLN B 436     -96.671 -13.420 -52.696  1.00129.37           C  
ANISOU 1908  CD  GLN B 436    14410  18966  15781  -6957  -5711   8028       C  
ATOM   1909  NE2 GLN B 436     -96.784 -13.304 -51.381  1.00140.44           N  
ANISOU 1909  NE2 GLN B 436    15706  20662  16991  -7082  -5666   8144       N  
ATOM   1910  OE1 GLN B 436     -97.576 -13.859 -53.404  1.00131.25           O  
ANISOU 1910  OE1 GLN B 436    14652  19157  16061  -7041  -5828   8107       O  
ATOM   1911  N   GLY B 437     -91.449 -15.370 -54.040  1.00152.92           N  
ANISOU 1911  N   GLY B 437    17967  20593  19542  -6522  -6041   7632       N  
ATOM   1912  CA  GLY B 437     -90.656 -16.555 -54.272  1.00165.02           C  
ANISOU 1912  CA  GLY B 437    19639  21776  21286  -6550  -6292   7678       C  
ATOM   1913  C   GLY B 437     -89.778 -16.926 -53.095  1.00174.48           C  
ANISOU 1913  C   GLY B 437    20842  22968  22484  -6620  -6341   7766       C  
ATOM   1914  O   GLY B 437     -89.858 -16.334 -52.013  1.00177.78           O  
ANISOU 1914  O   GLY B 437    21150  23680  22718  -6671  -6187   7817       O  
ATOM   1915  N   ILE B 438     -88.935 -17.931 -53.336  1.00178.76           N  
ANISOU 1915  N   ILE B 438    21511  23167  23242  -6627  -6572   7787       N  
ATOM   1916  CA  ILE B 438     -88.047 -18.519 -52.340  1.00183.78           C  
ANISOU 1916  CA  ILE B 438    22171  23720  23936  -6714  -6685   7892       C  
ATOM   1917  C   ILE B 438     -86.617 -18.414 -52.853  1.00182.41           C  
ANISOU 1917  C   ILE B 438    22091  23271  23943  -6541  -6688   7683       C  
ATOM   1918  O   ILE B 438     -86.325 -18.836 -53.978  1.00181.80           O  
ANISOU 1918  O   ILE B 438    22126  22900  24050  -6444  -6823   7578       O  
ATOM   1919  CB  ILE B 438     -88.413 -19.988 -52.058  1.00188.08           C  
ANISOU 1919  CB  ILE B 438    22780  24091  24590  -6917  -7029   8154       C  
ATOM   1920  CG1 ILE B 438     -89.821 -20.086 -51.470  1.00189.02           C  
ANISOU 1920  CG1 ILE B 438    22795  24525  24500  -7104  -7044   8375       C  
ATOM   1921  CG2 ILE B 438     -87.386 -20.634 -51.142  1.00189.35           C  
ANISOU 1921  CG2 ILE B 438    22977  24110  24857  -7005  -7170   8253       C  
ATOM   1922  CD1 ILE B 438     -89.998 -19.306 -50.188  1.00186.52           C  
ANISOU 1922  CD1 ILE B 438    22336  24606  23925  -7178  -6829   8441       C  
ATOM   1923  N   GLY B 439     -85.730 -17.860 -52.029  1.00180.35           N  
ANISOU 1923  N   GLY B 439    21781  23117  23625  -6508  -6551   7627       N  
ATOM   1924  CA  GLY B 439     -84.344 -17.691 -52.399  1.00179.76           C  
ANISOU 1924  CA  GLY B 439    21781  22825  23695  -6352  -6553   7437       C  
ATOM   1925  C   GLY B 439     -83.490 -18.887 -52.026  1.00182.94           C  
ANISOU 1925  C   GLY B 439    22271  22929  24310  -6448  -6851   7546       C  
ATOM   1926  O   GLY B 439     -83.923 -20.041 -52.111  1.00179.69           O  
ANISOU 1926  O   GLY B 439    21922  22327  24027  -6582  -7120   7716       O  
ATOM   1927  N   PRO B 440     -82.242 -18.626 -51.614  1.00188.65           N  
ANISOU 1927  N   PRO B 440    22999  23599  25081  -6379  -6825   7453       N  
ATOM   1928  CA  PRO B 440     -81.341 -19.720 -51.222  1.00193.29           C  
ANISOU 1928  CA  PRO B 440    23662  23895  25885  -6466  -7125   7549       C  
ATOM   1929  C   PRO B 440     -81.877 -20.541 -50.058  1.00199.40           C  
ANISOU 1929  C   PRO B 440    24372  24755  26634  -6742  -7285   7840       C  
ATOM   1930  O   PRO B 440     -82.017 -21.764 -50.166  1.00204.79           O  
ANISOU 1930  O   PRO B 440    25131  25171  27507  -6865  -7596   7985       O  
ATOM   1931  CB  PRO B 440     -80.047 -18.986 -50.844  1.00189.80           C  
ANISOU 1931  CB  PRO B 440    23201  23496  25420  -6344  -6999   7403       C  
ATOM   1932  CG  PRO B 440     -80.110 -17.694 -51.594  1.00186.26           C  
ANISOU 1932  CG  PRO B 440    22727  23210  24833  -6135  -6693   7170       C  
ATOM   1933  CD  PRO B 440     -81.564 -17.319 -51.613  1.00186.55           C  
ANISOU 1933  CD  PRO B 440    22680  23509  24690  -6202  -6540   7244       C  
ATOM   1934  N   ASP B 441     -82.176 -19.885 -48.941  1.00197.29           N  
ANISOU 1934  N   ASP B 441    23961  24863  26137  -6846  -7087   7927       N  
ATOM   1935  CA  ASP B 441     -82.754 -20.556 -47.790  1.00196.33           C  
ANISOU 1935  CA  ASP B 441    23753  24887  25957  -7130  -7215   8205       C  
ATOM   1936  C   ASP B 441     -84.279 -20.464 -47.841  1.00191.62           C  
ANISOU 1936  C   ASP B 441    23107  24518  25183  -7223  -7122   8328       C  
ATOM   1937  O   ASP B 441     -84.854 -19.662 -48.576  1.00192.91           O  
ANISOU 1937  O   ASP B 441    23269  24800  25229  -7062  -6917   8189       O  
ATOM   1938  CB  ASP B 441     -82.208 -19.956 -46.495  1.00196.12           C  
ANISOU 1938  CB  ASP B 441    23592  25156  25770  -7206  -7080   8248       C  
ATOM   1939  CG  ASP B 441     -80.693 -19.806 -46.515  1.00191.46           C  
ANISOU 1939  CG  ASP B 441    23059  24382  25306  -7064  -7125   8110       C  
ATOM   1940  OD1 ASP B 441     -80.140 -19.492 -47.592  1.00187.40           O  
ANISOU 1940  OD1 ASP B 441    22651  23655  24898  -6831  -7081   7888       O  
ATOM   1941  OD2 ASP B 441     -80.053 -20.003 -45.460  1.00190.41           O1-
ANISOU 1941  OD2 ASP B 441    22864  24324  25161  -7190  -7214   8232       O1-
ATOM   1942  N   GLY B 442     -84.937 -21.303 -47.044  1.00187.87           N  
ANISOU 1942  N   GLY B 442    22584  24111  24687  -7494  -7294   8598       N  
ATOM   1943  CA  GLY B 442     -86.381 -21.433 -47.100  1.00186.91           C  
ANISOU 1943  CA  GLY B 442    22451  24173  24393  -7584  -7278   8768       C  
ATOM   1944  C   GLY B 442     -87.169 -20.301 -46.467  1.00185.58           C  
ANISOU 1944  C   GLY B 442    22141  24488  23881  -7581  -6974   8774       C  
ATOM   1945  O   GLY B 442     -88.020 -20.541 -45.604  1.00183.64           O  
ANISOU 1945  O   GLY B 442    21826  24509  23438  -7775  -7011   9014       O  
ATOM   1946  N   LEU B 443     -86.911 -19.065 -46.895  1.00186.10           N  
ANISOU 1946  N   LEU B 443    22169  24680  23862  -7355  -6692   8516       N  
ATOM   1947  CA  LEU B 443     -87.615 -17.903 -46.381  1.00179.82           C  
ANISOU 1947  CA  LEU B 443    21235  24324  22764  -7326  -6409   8482       C  
ATOM   1948  C   LEU B 443     -88.427 -17.237 -47.488  1.00163.34           C  
ANISOU 1948  C   LEU B 443    19155  22282  20624  -7157  -6283   8329       C  
ATOM   1949  O   LEU B 443     -87.939 -17.095 -48.614  1.00159.67           O  
ANISOU 1949  O   LEU B 443    18782  21553  20332  -6972  -6275   8130       O  
ATOM   1950  CB  LEU B 443     -86.637 -16.880 -45.782  1.00177.25           C  
ANISOU 1950  CB  LEU B 443    20826  24156  22367  -7224  -6177   8316       C  
ATOM   1951  CG  LEU B 443     -85.801 -17.338 -44.585  1.00173.95           C  
ANISOU 1951  CG  LEU B 443    20348  23765  21979  -7403  -6275   8444       C  
ATOM   1952  CD1 LEU B 443     -84.872 -16.223 -44.127  1.00170.67           C  
ANISOU 1952  CD1 LEU B 443    19855  23524  21466  -7260  -6044   8263       C  
ATOM   1953  CD2 LEU B 443     -86.694 -17.803 -43.443  1.00171.77           C  
ANISOU 1953  CD2 LEU B 443    19966  23774  21525  -7695  -6339   8727       C  
ATOM   1954  N   PRO B 444     -89.663 -16.821 -47.203  1.00154.76           N  
ANISOU 1954  N   PRO B 444    17963  21534  19305  -7229  -6197   8415       N  
ATOM   1955  CA  PRO B 444     -90.492 -16.185 -48.238  1.00149.98           C  
ANISOU 1955  CA  PRO B 444    17339  20976  18669  -7104  -6086   8277       C  
ATOM   1956  C   PRO B 444     -90.046 -14.751 -48.489  1.00148.28           C  
ANISOU 1956  C   PRO B 444    17068  20880  18393  -6883  -5783   8011       C  
ATOM   1957  O   PRO B 444     -89.886 -13.966 -47.553  1.00148.87           O  
ANISOU 1957  O   PRO B 444    17033  21244  18287  -6886  -5605   7991       O  
ATOM   1958  CB  PRO B 444     -91.901 -16.233 -47.637  1.00142.90           C  
ANISOU 1958  CB  PRO B 444    16320  20438  17539  -7295  -6112   8476       C  
ATOM   1959  CG  PRO B 444     -91.668 -16.215 -46.159  1.00122.53           C  
ANISOU 1959  CG  PRO B 444    13651  18130  14773  -7442  -6087   8621       C  
ATOM   1960  CD  PRO B 444     -90.382 -16.966 -45.923  1.00123.18           C  
ANISOU 1960  CD  PRO B 444    13846  17899  15057  -7451  -6222   8653       C  
ATOM   1961  N   ARG B 445     -89.846 -14.404 -49.759  1.00148.22           N  
ANISOU 1961  N   ARG B 445    17133  20657  18526  -6694  -5736   7809       N  
ATOM   1962  CA  ARG B 445     -89.457 -13.042 -50.100  1.00140.83           C  
ANISOU 1962  CA  ARG B 445    16151  19820  17537  -6482  -5471   7564       C  
ATOM   1963  C   ARG B 445     -90.318 -12.505 -51.236  1.00135.83           C  
ANISOU 1963  C   ARG B 445    15509  19193  16909  -6385  -5402   7459       C  
ATOM   1964  O   ARG B 445     -90.772 -13.251 -52.111  1.00148.88           O  
ANISOU 1964  O   ARG B 445    17239  20641  18686  -6419  -5567   7505       O  
ATOM   1965  CB  ARG B 445     -87.974 -12.949 -50.478  1.00139.10           C  
ANISOU 1965  CB  ARG B 445    16030  19334  17486  -6322  -5456   7385       C  
ATOM   1966  CG  ARG B 445     -87.572 -13.789 -51.671  1.00140.87           C  
ANISOU 1966  CG  ARG B 445    16408  19160  17956  -6264  -5649   7329       C  
ATOM   1967  CD  ARG B 445     -86.113 -13.559 -52.045  1.00149.41           C  
ANISOU 1967  CD  ARG B 445    17571  20024  19175  -6099  -5620   7138       C  
ATOM   1968  NE  ARG B 445     -85.871 -12.196 -52.508  1.00155.10           N  
ANISOU 1968  NE  ARG B 445    18249  20865  19817  -5902  -5366   6913       N  
ATOM   1969  CZ  ARG B 445     -84.708 -11.763 -52.985  1.00160.11           C  
ANISOU 1969  CZ  ARG B 445    18944  21353  20537  -5738  -5307   6723       C  
ATOM   1970  NH1 ARG B 445     -83.673 -12.588 -53.066  1.00161.48           N1+
ANISOU 1970  NH1 ARG B 445    19222  21253  20880  -5742  -5485   6723       N1+
ATOM   1971  NH2 ARG B 445     -84.581 -10.504 -53.383  1.00161.71           N  
ANISOU 1971  NH2 ARG B 445    19104  21680  20658  -5574  -5083   6539       N  
ATOM   1972  N   THR B 446     -90.535 -11.192 -51.202  1.00118.05           N  
ANISOU 1972  N   THR B 446    13155  17176  14520  -6269  -5163   7324       N  
ATOM   1973  CA  THR B 446     -91.360 -10.482 -52.170  1.00114.98           C  
ANISOU 1973  CA  THR B 446    12733  16835  14119  -6178  -5073   7227       C  
ATOM   1974  C   THR B 446     -90.544  -9.375 -52.824  1.00111.92           C  
ANISOU 1974  C   THR B 446    12368  16375  13782  -5943  -4891   6973       C  
ATOM   1975  O   THR B 446     -89.861  -8.609 -52.137  1.00 96.03           O  
ANISOU 1975  O   THR B 446    10305  14497  11686  -5869  -4740   6888       O  
ATOM   1976  CB  THR B 446     -92.601  -9.879 -51.506  1.00102.47           C  
ANISOU 1976  CB  THR B 446    10983  15641  12310  -6285  -4976   7329       C  
ATOM   1977  CG2 THR B 446     -93.620  -9.478 -52.560  1.00101.72           C  
ANISOU 1977  CG2 THR B 446    10860  15556  12233  -6245  -4955   7289       C  
ATOM   1978  OG1 THR B 446     -93.191 -10.839 -50.621  1.00106.20           O  
ANISOU 1978  OG1 THR B 446    11419  16239  12693  -6521  -5131   7574       O  
ATOM   1979  N   THR B 447     -90.627  -9.291 -54.147  1.00101.10           N  
ANISOU 1979  N   THR B 447    11071  14803  12539  -5836  -4912   6859       N  
ATOM   1980  CA  THR B 447     -89.971  -8.255 -54.928  1.00105.10           C  
ANISOU 1980  CA  THR B 447    11602  15239  13091  -5626  -4757   6631       C  
ATOM   1981  C   THR B 447     -91.026  -7.438 -55.662  1.00115.52           C  
ANISOU 1981  C   THR B 447    12851  16680  14361  -5581  -4669   6592       C  
ATOM   1982  O   THR B 447     -92.072  -7.961 -56.055  1.00128.52           O  
ANISOU 1982  O   THR B 447    14485  18331  16016  -5690  -4778   6710       O  
ATOM   1983  CB  THR B 447     -88.981  -8.864 -55.931  1.00110.08           C  
ANISOU 1983  CB  THR B 447    12390  15514  13921  -5537  -4871   6522       C  
ATOM   1984  CG2 THR B 447     -87.928  -9.691 -55.203  1.00103.06           C  
ANISOU 1984  CG2 THR B 447    11568  14493  13099  -5588  -4981   6572       C  
ATOM   1985  OG1 THR B 447     -89.685  -9.707 -56.851  1.00119.78           O  
ANISOU 1985  OG1 THR B 447    13683  16579  15251  -5607  -5043   6594       O  
ATOM   1986  N   GLN B 448     -90.748  -6.150 -55.845  1.00107.76           N  
ANISOU 1986  N   GLN B 448    11818  15795  13332  -5432  -4485   6439       N  
ATOM   1987  CA  GLN B 448     -91.680  -5.239 -56.496  1.00 95.72           C  
ANISOU 1987  CA  GLN B 448    10199  14398  11772  -5387  -4411   6392       C  
ATOM   1988  C   GLN B 448     -90.972  -4.514 -57.628  1.00 86.37           C  
ANISOU 1988  C   GLN B 448     9062  13053  10700  -5193  -4350   6158       C  
ATOM   1989  O   GLN B 448     -89.860  -4.009 -57.444  1.00 84.70           O  
ANISOU 1989  O   GLN B 448     8880  12805  10496  -5085  -4265   6039       O  
ATOM   1990  CB  GLN B 448     -92.254  -4.228 -55.499  1.00 88.93           C  
ANISOU 1990  CB  GLN B 448     9160  13886  10743  -5380  -4256   6371       C  
ATOM   1991  CG  GLN B 448     -93.053  -3.109 -56.140  1.00 88.37           C  
ANISOU 1991  CG  GLN B 448     8960  13935  10682  -5261  -4159   6201       C  
ATOM   1992  CD  GLN B 448     -93.458  -2.039 -55.146  1.00 88.60           C  
ANISOU 1992  CD  GLN B 448     8804  14289  10569  -5226  -4007   6128       C  
ATOM   1993  NE2 GLN B 448     -94.035  -0.954 -55.648  1.00 88.07           N  
ANISOU 1993  NE2 GLN B 448     8616  14311  10535  -5103  -3922   5957       N  
ATOM   1994  OE1 GLN B 448     -93.254  -2.184 -53.941  1.00 98.76           O  
ANISOU 1994  OE1 GLN B 448    10052  15749  11724  -5310  -3973   6219       O  
ATOM   1995  N   SER B 449     -91.613  -4.469 -58.795  1.00 88.61           N  
ANISOU 1995  N   SER B 449     9350  13255  11064  -5156  -4396   6093       N  
ATOM   1996  CA  SER B 449     -91.091  -3.729 -59.935  1.00 84.54           C  
ANISOU 1996  CA  SER B 449     8866  12620  10634  -4988  -4342   5884       C  
ATOM   1997  C   SER B 449     -92.229  -2.954 -60.581  1.00 84.81           C  
ANISOU 1997  C   SER B 449     8786  12776  10663  -4948  -4298   5823       C  
ATOM   1998  O   SER B 449     -93.393  -3.323 -60.449  1.00 86.61           O  
ANISOU 1998  O   SER B 449     8942  13106  10861  -5059  -4354   5937       O  
ATOM   1999  CB  SER B 449     -90.428  -4.660 -60.963  1.00 90.15           C  
ANISOU 1999  CB  SER B 449     9734  13038  11481  -4978  -4482   5844       C  
ATOM   2000  OG  SER B 449     -91.320  -5.672 -61.398  1.00103.91           O  
ANISOU 2000  OG  SER B 449    11506  14705  13272  -5103  -4637   5966       O  
ATOM   2001  N   GLU B 450     -91.888  -1.866 -61.267  1.00 83.16           N  
ANISOU 2001  N   GLU B 450     8554  12558  10485  -4793  -4203   5646       N  
ATOM   2002  CA  GLU B 450     -92.856  -1.081 -62.024  1.00 83.37           C  
ANISOU 2002  CA  GLU B 450     8479  12664  10535  -4741  -4176   5576       C  
ATOM   2003  C   GLU B 450     -92.656  -1.378 -63.501  1.00 82.95           C  
ANISOU 2003  C   GLU B 450     8530  12403  10585  -4704  -4261   5505       C  
ATOM   2004  O   GLU B 450     -91.546  -1.220 -64.021  1.00 81.44           O  
ANISOU 2004  O   GLU B 450     8435  12075  10433  -4611  -4244   5393       O  
ATOM   2005  CB  GLU B 450     -92.702   0.415 -61.753  1.00 82.11           C  
ANISOU 2005  CB  GLU B 450     8208  12649  10341  -4599  -4024   5434       C  
ATOM   2006  CG  GLU B 450     -92.857   0.808 -60.296  1.00104.37           C  
ANISOU 2006  CG  GLU B 450    10908  15699  13049  -4621  -3931   5465       C  
ATOM   2007  CD  GLU B 450     -91.554   0.716 -59.525  1.00118.08           C  
ANISOU 2007  CD  GLU B 450    12722  17404  14738  -4594  -3878   5451       C  
ATOM   2008  OE1 GLU B 450     -90.511   1.138 -60.068  1.00120.83           O  
ANISOU 2008  OE1 GLU B 450    13152  17619  15137  -4477  -3842   5327       O  
ATOM   2009  OE2 GLU B 450     -91.575   0.222 -58.376  1.00120.98           O1-
ANISOU 2009  OE2 GLU B 450    13064  17890  15013  -4695  -3876   5566       O1-
ATOM   2010  N   GLU B 451     -93.716  -1.813 -64.178  1.00 84.41           N  
ANISOU 2010  N   GLU B 451     8688  12579  10807  -4779  -4354   5561       N  
ATOM   2011  CA  GLU B 451     -93.592  -2.198 -65.576  1.00 90.49           C  
ANISOU 2011  CA  GLU B 451     9549  13171  11662  -4760  -4447   5496       C  
ATOM   2012  C   GLU B 451     -94.517  -1.364 -66.450  1.00 84.63           C  
ANISOU 2012  C   GLU B 451     8707  12507  10943  -4716  -4427   5438       C  
ATOM   2013  O   GLU B 451     -95.664  -1.087 -66.078  1.00 85.88           O  
ANISOU 2013  O   GLU B 451     8731  12824  11076  -4764  -4414   5497       O  
ATOM   2014  CB  GLU B 451     -93.881  -3.690 -65.777  1.00101.88           C  
ANISOU 2014  CB  GLU B 451    11075  14485  13149  -4896  -4614   5607       C  
ATOM   2015  CG  GLU B 451     -92.757  -4.600 -65.301  1.00116.27           C  
ANISOU 2015  CG  GLU B 451    13029  16154  14995  -4919  -4675   5634       C  
ATOM   2016  CD  GLU B 451     -92.928  -6.036 -65.756  1.00131.07           C  
ANISOU 2016  CD  GLU B 451    14998  17855  16948  -5027  -4864   5704       C  
ATOM   2017  OE1 GLU B 451     -93.807  -6.292 -66.605  1.00136.80           O  
ANISOU 2017  OE1 GLU B 451    15699  18572  17708  -5071  -4940   5705       O  
ATOM   2018  OE2 GLU B 451     -92.181  -6.910 -65.267  1.00137.28           O1-
ANISOU 2018  OE2 GLU B 451    15880  18510  17769  -5066  -4945   5754       O1-
ATOM   2019  N   THR B 452     -93.997  -0.958 -67.607  1.00 84.68           N  
ANISOU 2019  N   THR B 452     8773  12407  10994  -4628  -4429   5317       N  
ATOM   2020  CA  THR B 452     -94.784  -0.321 -68.656  1.00 84.07           C  
ANISOU 2020  CA  THR B 452     8626  12365  10950  -4599  -4443   5272       C  
ATOM   2021  C   THR B 452     -94.595  -1.115 -69.937  1.00 84.50           C  
ANISOU 2021  C   THR B 452     8788  12265  11052  -4632  -4562   5233       C  
ATOM   2022  O   THR B 452     -93.487  -1.167 -70.477  1.00 83.34           O  
ANISOU 2022  O   THR B 452     8747  12003  10914  -4569  -4561   5132       O  
ATOM   2023  CB  THR B 452     -94.375   1.137 -68.866  1.00 82.59           C  
ANISOU 2023  CB  THR B 452     8390  12231  10761  -4461  -4328   5162       C  
ATOM   2024  CG2 THR B 452     -94.952   1.666 -70.160  1.00 83.06           C  
ANISOU 2024  CG2 THR B 452     8415  12281  10864  -4437  -4370   5120       C  
ATOM   2025  OG1 THR B 452     -94.854   1.936 -67.777  1.00 82.67           O  
ANISOU 2025  OG1 THR B 452     8262  12410  10739  -4430  -4234   5178       O  
ATOM   2026  N   ARG B 453     -95.667  -1.738 -70.415  1.00 86.29           N  
ANISOU 2026  N   ARG B 453     8978  12504  11305  -4730  -4665   5298       N  
ATOM   2027  CA  ARG B 453     -95.644  -2.520 -71.645  1.00 87.05           C  
ANISOU 2027  CA  ARG B 453     9156  12477  11443  -4769  -4788   5252       C  
ATOM   2028  C   ARG B 453     -96.522  -1.853 -72.695  1.00 87.76           C  
ANISOU 2028  C   ARG B 453     9161  12638  11546  -4759  -4803   5223       C  
ATOM   2029  O   ARG B 453     -97.642  -1.421 -72.398  1.00 99.24           O  
ANISOU 2029  O   ARG B 453    10484  14221  13001  -4789  -4786   5290       O  
ATOM   2030  CB  ARG B 453     -96.099  -3.959 -71.397  1.00 88.79           C  
ANISOU 2030  CB  ARG B 453     9415  12630  11692  -4903  -4923   5347       C  
ATOM   2031  CG  ARG B 453     -95.164  -4.740 -70.491  1.00 97.39           C  
ANISOU 2031  CG  ARG B 453    10603  13618  12784  -4921  -4943   5382       C  
ATOM   2032  CD  ARG B 453     -95.503  -6.220 -70.469  1.00 90.21           C  
ANISOU 2032  CD  ARG B 453     9751  12599  11925  -5050  -5109   5465       C  
ATOM   2033  NE  ARG B 453     -94.611  -6.971 -69.589  1.00 93.16           N  
ANISOU 2033  NE  ARG B 453    10220  12863  12316  -5070  -5146   5513       N  
ATOM   2034  CZ  ARG B 453     -93.460  -7.517 -69.974  1.00 92.69           C  
ANISOU 2034  CZ  ARG B 453    10277  12630  12310  -5013  -5208   5403       C  
ATOM   2035  NH1 ARG B 453     -93.054  -7.395 -71.231  1.00 88.94           N1+
ANISOU 2035  NH1 ARG B 453     9838  12091  11862  -4937  -5232   5232       N1+
ATOM   2036  NH2 ARG B 453     -92.713  -8.183 -69.104  1.00 93.03           N  
ANISOU 2036  NH2 ARG B 453    10394  12574  12378  -5034  -5251   5459       N  
ATOM   2037  N   VAL B 454     -96.002  -1.774 -73.916  1.00 87.39           N  
ANISOU 2037  N   VAL B 454     9181  12517  11508  -4718  -4838   5117       N  
ATOM   2038  CA  VAL B 454     -96.661  -1.126 -75.040  1.00 98.92           C  
ANISOU 2038  CA  VAL B 454    10576  14034  12973  -4708  -4861   5087       C  
ATOM   2039  C   VAL B 454     -96.973  -2.192 -76.081  1.00 89.59           C  
ANISOU 2039  C   VAL B 454     9442  12788  11810  -4794  -5004   5057       C  
ATOM   2040  O   VAL B 454     -96.064  -2.836 -76.620  1.00 89.28           O  
ANISOU 2040  O   VAL B 454     9512  12643  11768  -4783  -5054   4958       O  
ATOM   2041  CB  VAL B 454     -95.792  -0.012 -75.640  1.00 94.34           C  
ANISOU 2041  CB  VAL B 454    10023  13452  12369  -4597  -4781   4991       C  
ATOM   2042  CG1 VAL B 454     -96.375   0.463 -76.962  1.00 87.45           C  
ANISOU 2042  CG1 VAL B 454     9106  12622  11498  -4608  -4835   4969       C  
ATOM   2043  CG2 VAL B 454     -95.668   1.147 -74.664  1.00 85.27           C  
ANISOU 2043  CG2 VAL B 454     8803  12380  11215  -4512  -4649   5013       C  
ATOM   2044  N   TRP B 455     -98.258  -2.367 -76.369  1.00 91.37           N  
ANISOU 2044  N   TRP B 455     9573  13085  12057  -4876  -5071   5124       N  
ATOM   2045  CA  TRP B 455     -98.740  -3.349 -77.325  1.00 93.12           C  
ANISOU 2045  CA  TRP B 455     9816  13267  12298  -4968  -5211   5096       C  
ATOM   2046  C   TRP B 455     -99.135  -2.670 -78.627  1.00 93.68           C  
ANISOU 2046  C   TRP B 455     9838  13404  12354  -4952  -5234   5044       C  
ATOM   2047  O   TRP B 455     -99.727  -1.585 -78.620  1.00 93.63           O  
ANISOU 2047  O   TRP B 455     9729  13498  12348  -4915  -5176   5090       O  
ATOM   2048  CB  TRP B 455     -99.935  -4.110 -76.757  1.00 97.82           C  
ANISOU 2048  CB  TRP B 455    10336  13905  12926  -5088  -5282   5210       C  
ATOM   2049  CG  TRP B 455     -99.622  -4.855 -75.504  1.00 95.51           C  
ANISOU 2049  CG  TRP B 455    10090  13557  12641  -5129  -5279   5287       C  
ATOM   2050  CD1 TRP B 455     -99.630  -4.366 -74.229  1.00 94.03           C  
ANISOU 2050  CD1 TRP B 455     9854  13442  12429  -5106  -5176   5371       C  
ATOM   2051  CD2 TRP B 455     -99.254  -6.231 -75.405  1.00 95.62           C  
ANISOU 2051  CD2 TRP B 455    10205  13434  12691  -5204  -5394   5287       C  
ATOM   2052  CE2 TRP B 455     -99.054  -6.513 -74.040  1.00102.74           C  
ANISOU 2052  CE2 TRP B 455    11121  14328  13586  -5231  -5359   5396       C  
ATOM   2053  CE3 TRP B 455     -99.076  -7.254 -76.339  1.00 96.75           C  
ANISOU 2053  CE3 TRP B 455    10421  13463  12877  -5252  -5533   5197       C  
ATOM   2054  NE1 TRP B 455     -99.289  -5.358 -73.342  1.00 94.30           N  
ANISOU 2054  NE1 TRP B 455     9958  13402  12471  -5172  -5220   5441       N  
ATOM   2055  CZ2 TRP B 455     -98.682  -7.777 -73.587  1.00107.34           C  
ANISOU 2055  CZ2 TRP B 455    11796  14777  14211  -5307  -5467   5439       C  
ATOM   2056  CZ3 TRP B 455     -98.709  -8.505 -75.890  1.00 97.52           C  
ANISOU 2056  CZ3 TRP B 455    10603  13422  13028  -5317  -5638   5218       C  
ATOM   2057  CH2 TRP B 455     -98.515  -8.757 -74.527  1.00108.64           C  
ANISOU 2057  CH2 TRP B 455    12033  14810  14437  -5345  -5610   5348       C  
ATOM   2058  N   GLN B 456     -98.809  -3.320 -79.742  1.00 94.40           N  
ANISOU 2058  N   GLN B 456     9994  13442  12432  -4982  -5328   4941       N  
ATOM   2059  CA  GLN B 456     -99.167  -2.845 -81.074  1.00 95.27           C  
ANISOU 2059  CA  GLN B 456    10064  13623  12512  -4990  -5372   4891       C  
ATOM   2060  C   GLN B 456     -99.970  -3.926 -81.782  1.00114.57           C  
ANISOU 2060  C   GLN B 456    12486  16069  14976  -5105  -5516   4867       C  
ATOM   2061  O   GLN B 456     -99.597  -5.104 -81.746  1.00118.78           O  
ANISOU 2061  O   GLN B 456    13092  16506  15532  -5148  -5594   4802       O  
ATOM   2062  CB  GLN B 456     -97.921  -2.485 -81.881  1.00 94.11           C  
ANISOU 2062  CB  GLN B 456    10004  13449  12305  -4916  -5343   4760       C  
ATOM   2063  CG  GLN B 456     -98.227  -1.871 -83.235  1.00 95.03           C  
ANISOU 2063  CG  GLN B 456    10078  13658  12372  -4930  -5381   4727       C  
ATOM   2064  CD  GLN B 456     -96.977  -1.566 -84.037  1.00 94.10           C  
ANISOU 2064  CD  GLN B 456    10040  13537  12178  -4872  -5355   4596       C  
ATOM   2065  NE2 GLN B 456     -97.068  -0.576 -84.915  1.00111.60           N  
ANISOU 2065  NE2 GLN B 456    12218  15844  14342  -4863  -5342   4612       N  
ATOM   2066  OE1 GLN B 456     -95.940  -2.212 -83.869  1.00105.45           O  
ANISOU 2066  OE1 GLN B 456    11567  14897  13604  -4837  -5352   4481       O  
ATOM   2067  N   LYS B 457    -101.070  -3.526 -82.415  1.00129.99           N  
ANISOU 2067  N   LYS B 457    14333  18128  16929  -5152  -5558   4914       N  
ATOM   2068  CA  LYS B 457    -101.939  -4.452 -83.134  1.00134.11           C  
ANISOU 2068  CA  LYS B 457    14815  18673  17468  -5267  -5693   4890       C  
ATOM   2069  C   LYS B 457    -101.401  -4.609 -84.552  1.00131.44           C  
ANISOU 2069  C   LYS B 457    14524  18346  17070  -5268  -5759   4743       C  
ATOM   2070  O   LYS B 457    -101.666  -3.782 -85.427  1.00135.65           O  
ANISOU 2070  O   LYS B 457    15006  18978  17557  -5258  -5758   4746       O  
ATOM   2071  CB  LYS B 457    -103.380  -3.951 -83.130  1.00136.04           C  
ANISOU 2071  CB  LYS B 457    14909  19039  17741  -5317  -5710   5000       C  
ATOM   2072  CG  LYS B 457    -104.419  -5.017 -83.435  1.00139.09           C  
ANISOU 2072  CG  LYS B 457    15238  19447  18161  -5449  -5838   5003       C  
ATOM   2073  CD  LYS B 457    -105.819  -4.513 -83.124  1.00138.63           C  
ANISOU 2073  CD  LYS B 457    15019  19515  18140  -5490  -5838   5116       C  
ATOM   2074  CE  LYS B 457    -106.838  -5.635 -83.212  1.00144.06           C  
ANISOU 2074  CE  LYS B 457    15647  20221  18867  -5632  -5955   5128       C  
ATOM   2075  NZ  LYS B 457    -108.187  -5.190 -82.771  1.00148.52           N1+
ANISOU 2075  NZ  LYS B 457    16041  20920  19470  -5672  -5949   5228       N1+
ATOM   2076  N   LYS B 458    -100.638  -5.677 -84.777  1.00120.56           N  
ANISOU 2076  N   LYS B 458    13238  16874  15694  -5284  -5824   4610       N  
ATOM   2077  CA  LYS B 458    -100.008  -5.957 -86.063  1.00102.68           C  
ANISOU 2077  CA  LYS B 458    11013  14633  13368  -5283  -5888   4430       C  
ATOM   2078  C   LYS B 458    -100.714  -7.153 -86.689  1.00116.37           C  
ANISOU 2078  C   LYS B 458    12714  16367  15136  -5397  -6038   4349       C  
ATOM   2079  O   LYS B 458    -100.637  -8.268 -86.163  1.00106.52           O  
ANISOU 2079  O   LYS B 458    11505  15004  13963  -5439  -6104   4315       O  
ATOM   2080  CB  LYS B 458     -98.517  -6.232 -85.889  1.00101.18           C  
ANISOU 2080  CB  LYS B 458    10936  14348  13161  -5197  -5850   4294       C  
ATOM   2081  CG  LYS B 458     -97.792  -5.207 -85.031  1.00105.59           C  
ANISOU 2081  CG  LYS B 458    11531  14885  13703  -5090  -5702   4375       C  
ATOM   2082  CD  LYS B 458     -96.442  -5.734 -84.567  1.00 97.38           C  
ANISOU 2082  CD  LYS B 458    10596  13730  12675  -5018  -5680   4255       C  
ATOM   2083  CE  LYS B 458     -95.421  -5.749 -85.694  1.00 97.42           C  
ANISOU 2083  CE  LYS B 458    10640  13777  12600  -4973  -5700   4046       C  
ATOM   2084  NZ  LYS B 458     -94.864  -4.393 -85.955  1.00112.07           N1+
ANISOU 2084  NZ  LYS B 458    12495  15718  14368  -4900  -5581   4071       N1+
ATOM   2085  N   LYS B 459    -101.396  -6.915 -87.813  1.00122.84           N  
ANISOU 2085  N   LYS B 459    13458  17313  15904  -5454  -6098   4321       N  
ATOM   2086  CA  LYS B 459    -102.149  -7.950 -88.525  1.00109.33           C  
ANISOU 2086  CA  LYS B 459    11697  15627  14218  -5569  -6242   4233       C  
ATOM   2087  C   LYS B 459    -103.206  -8.585 -87.622  1.00110.33           C  
ANISOU 2087  C   LYS B 459    11773  15700  14447  -5655  -6284   4362       C  
ATOM   2088  O   LYS B 459    -103.293  -9.808 -87.491  1.00111.61           O  
ANISOU 2088  O   LYS B 459    11957  15770  14679  -5728  -6383   4290       O  
ATOM   2089  CB  LYS B 459    -101.218  -9.017 -89.106  1.00109.99           C  
ANISOU 2089  CB  LYS B 459    11848  15642  14300  -5570  -6324   3992       C  
ATOM   2090  CG  LYS B 459    -100.256  -8.517 -90.169  1.00109.59           C  
ANISOU 2090  CG  LYS B 459    11823  15685  14131  -5508  -6301   3831       C  
ATOM   2091  CD  LYS B 459     -99.403  -9.662 -90.691  1.00110.55           C  
ANISOU 2091  CD  LYS B 459    11986  15752  14266  -5508  -6392   3559       C  
ATOM   2092  CE  LYS B 459     -98.410  -9.192 -91.737  1.00118.72           C  
ANISOU 2092  CE  LYS B 459    13033  16906  15169  -5449  -6366   3379       C  
ATOM   2093  NZ  LYS B 459     -97.569 -10.316 -92.232  1.00124.04           N1+
ANISOU 2093  NZ  LYS B 459    13725  17541  15862  -5440  -6457   3078       N1+
ATOM   2094  N   GLY B 460    -104.012  -7.736 -86.985  1.00109.88           N  
ANISOU 2094  N   GLY B 460    11642  15706  14401  -5649  -6212   4549       N  
ATOM   2095  CA  GLY B 460    -105.119  -8.190 -86.170  1.00128.18           C  
ANISOU 2095  CA  GLY B 460    13886  18021  16797  -5737  -6244   4676       C  
ATOM   2096  C   GLY B 460    -104.759  -8.802 -84.833  1.00124.09           C  
ANISOU 2096  C   GLY B 460    13433  17372  16343  -5737  -6215   4744       C  
ATOM   2097  O   GLY B 460    -105.661  -9.015 -84.012  1.00110.93           O  
ANISOU 2097  O   GLY B 460    11698  15726  14724  -5809  -6219   4874       O  
ATOM   2098  N   VAL B 461    -103.486  -9.099 -84.579  1.00130.65           N  
ANISOU 2098  N   VAL B 461    14387  18080  17173  -5666  -6189   4662       N  
ATOM   2099  CA  VAL B 461    -103.055  -9.657 -83.303  1.00130.42           C  
ANISOU 2099  CA  VAL B 461    14428  17924  17203  -5664  -6169   4736       C  
ATOM   2100  C   VAL B 461    -102.227  -8.616 -82.567  1.00122.04           C  
ANISOU 2100  C   VAL B 461    13408  16862  16098  -5535  -6017   4794       C  
ATOM   2101  O   VAL B 461    -101.573  -7.762 -83.177  1.00122.37           O  
ANISOU 2101  O   VAL B 461    13471  16947  16077  -5441  -5949   4721       O  
ATOM   2102  CB  VAL B 461    -102.258 -10.971 -83.476  1.00136.20           C  
ANISOU 2102  CB  VAL B 461    15260  18494  17995  -5689  -6283   4592       C  
ATOM   2103  CG1 VAL B 461    -103.058 -11.973 -84.292  1.00149.45           C  
ANISOU 2103  CG1 VAL B 461    16888  20175  19722  -5818  -6436   4506       C  
ATOM   2104  CG2 VAL B 461    -100.901 -10.708 -84.119  1.00128.72           C  
ANISOU 2104  CG2 VAL B 461    14396  17514  16999  -5571  -6249   4412       C  
ATOM   2105  N   TRP B 462    -102.267  -8.685 -81.241  1.00114.63           N  
ANISOU 2105  N   TRP B 462    12479  15885  15191  -5541  -5964   4928       N  
ATOM   2106  CA  TRP B 462    -101.500  -7.779 -80.399  1.00115.48           C  
ANISOU 2106  CA  TRP B 462    12620  15991  15264  -5428  -5821   4980       C  
ATOM   2107  C   TRP B 462    -100.127  -8.366 -80.107  1.00114.90           C  
ANISOU 2107  C   TRP B 462    12683  15765  15208  -5370  -5829   4892       C  
ATOM   2108  O   TRP B 462    -100.000  -9.552 -79.787  1.00118.93           O  
ANISOU 2108  O   TRP B 462    13249  16157  15783  -5437  -5934   4886       O  
ATOM   2109  CB  TRP B 462    -102.232  -7.506 -79.086  1.00102.05           C  
ANISOU 2109  CB  TRP B 462    10843  14356  13574  -5463  -5755   5155       C  
ATOM   2110  CG  TRP B 462    -103.459  -6.664 -79.223  1.00103.15           C  
ANISOU 2110  CG  TRP B 462    10831  14662  13700  -5483  -5720   5226       C  
ATOM   2111  CD1 TRP B 462    -104.750  -7.099 -79.291  1.00106.68           C  
ANISOU 2111  CD1 TRP B 462    11170  15188  14175  -5601  -5797   5288       C  
ATOM   2112  CD2 TRP B 462    -103.513  -5.236 -79.296  1.00105.94           C  
ANISOU 2112  CD2 TRP B 462    11112  15119  14020  -5381  -5607   5235       C  
ATOM   2113  CE2 TRP B 462    -104.869  -4.874 -79.411  1.00108.01           C  
ANISOU 2113  CE2 TRP B 462    11220  15519  14301  -5435  -5627   5297       C  
ATOM   2114  CE3 TRP B 462    -102.545  -4.228 -79.277  1.00102.25           C  
ANISOU 2114  CE3 TRP B 462    10693  14640  13519  -5251  -5497   5192       C  
ATOM   2115  NE1 TRP B 462    -105.605  -6.029 -79.405  1.00105.35           N  
ANISOU 2115  NE1 TRP B 462    10862  15171  13996  -5571  -5739   5327       N  
ATOM   2116  CZ2 TRP B 462    -105.280  -3.547 -79.506  1.00102.92           C  
ANISOU 2116  CZ2 TRP B 462    10465  14987  13653  -5354  -5552   5314       C  
ATOM   2117  CZ3 TRP B 462    -102.955  -2.914 -79.372  1.00 99.15           C  
ANISOU 2117  CZ3 TRP B 462    10197  14356  13120  -5180  -5421   5218       C  
ATOM   2118  CH2 TRP B 462    -104.309  -2.584 -79.485  1.00100.84           C  
ANISOU 2118  CH2 TRP B 462    10257  14695  13364  -5228  -5453   5277       C  
ATOM   2119  N   LEU B 463     -99.101  -7.526 -80.212  1.00107.85           N  
ANISOU 2119  N   LEU B 463    11838  14874  14265  -5247  -5726   4823       N  
ATOM   2120  CA  LEU B 463     -97.736  -7.910 -79.892  1.00107.32           C  
ANISOU 2120  CA  LEU B 463    11887  14681  14211  -5174  -5716   4730       C  
ATOM   2121  C   LEU B 463     -97.120  -6.859 -78.984  1.00108.05           C  
ANISOU 2121  C   LEU B 463    11989  14802  14263  -5074  -5557   4796       C  
ATOM   2122  O   LEU B 463     -97.399  -5.664 -79.112  1.00108.24           O  
ANISOU 2122  O   LEU B 463    11948  14940  14240  -5027  -5456   4834       O  
ATOM   2123  CB  LEU B 463     -96.880  -8.071 -81.155  1.00105.67           C  
ANISOU 2123  CB  LEU B 463    11728  14450  13972  -5121  -5763   4514       C  
ATOM   2124  CG  LEU B 463     -97.308  -9.135 -82.165  1.00104.57           C  
ANISOU 2124  CG  LEU B 463    11576  14287  13868  -5208  -5922   4394       C  
ATOM   2125  CD1 LEU B 463     -96.338  -9.172 -83.334  1.00 99.87           C  
ANISOU 2125  CD1 LEU B 463    11016  13705  13224  -5141  -5948   4158       C  
ATOM   2126  CD2 LEU B 463     -97.402 -10.498 -81.504  1.00101.20           C  
ANISOU 2126  CD2 LEU B 463    11192  13711  13549  -5285  -6044   4419       C  
ATOM   2127  N   ASN B 464     -96.282  -7.315 -78.057  1.00112.50           N  
ANISOU 2127  N   ASN B 464    12630  15259  14855  -5045  -5545   4807       N  
ATOM   2128  CA  ASN B 464     -95.561  -6.413 -77.164  1.00111.75           C  
ANISOU 2128  CA  ASN B 464    12550  15186  14724  -4952  -5399   4846       C  
ATOM   2129  C   ASN B 464     -94.303  -5.937 -77.880  1.00100.91           C  
ANISOU 2129  C   ASN B 464    11239  13791  13312  -4837  -5350   4673       C  
ATOM   2130  O   ASN B 464     -93.407  -6.734 -78.172  1.00101.52           O  
ANISOU 2130  O   ASN B 464    11397  13760  13415  -4811  -5424   4540       O  
ATOM   2131  CB  ASN B 464     -95.230  -7.116 -75.851  1.00115.56           C  
ANISOU 2131  CB  ASN B 464    13082  15579  15246  -4981  -5413   4941       C  
ATOM   2132  CG  ASN B 464     -94.600  -6.187 -74.833  1.00108.84           C  
ANISOU 2132  CG  ASN B 464    12228  14774  14351  -4897  -5260   4987       C  
ATOM   2133  ND2 ASN B 464     -95.151  -4.986 -74.704  1.00111.62           N  
ANISOU 2133  ND2 ASN B 464    12487  15269  14657  -4864  -5143   5037       N  
ATOM   2134  OD1 ASN B 464     -93.624  -6.543 -74.174  1.00 99.33           O  
ANISOU 2134  OD1 ASN B 464    11100  13478  13163  -4860  -5253   4967       O  
ATOM   2135  N   VAL B 465     -94.238  -4.635 -78.173  1.00 92.59           N  
ANISOU 2135  N   VAL B 465    10140  12841  12197  -4768  -5234   4667       N  
ATOM   2136  CA  VAL B 465     -93.137  -4.074 -78.954  1.00 93.25           C  
ANISOU 2136  CA  VAL B 465    10271  12932  12228  -4674  -5186   4514       C  
ATOM   2137  C   VAL B 465     -92.123  -3.321 -78.102  1.00 95.64           C  
ANISOU 2137  C   VAL B 465    10606  13225  12508  -4574  -5053   4508       C  
ATOM   2138  O   VAL B 465     -91.036  -2.994 -78.605  1.00 99.27           O  
ANISOU 2138  O   VAL B 465    11113  13680  12925  -4496  -5016   4371       O  
ATOM   2139  CB  VAL B 465     -93.663  -3.147 -80.071  1.00 88.91           C  
ANISOU 2139  CB  VAL B 465     9657  12501  11624  -4676  -5168   4504       C  
ATOM   2140  CG1 VAL B 465     -94.365  -3.958 -81.145  1.00 91.03           C  
ANISOU 2140  CG1 VAL B 465     9905  12783  11898  -4765  -5307   4452       C  
ATOM   2141  CG2 VAL B 465     -94.603  -2.105 -79.491  1.00 88.65           C  
ANISOU 2141  CG2 VAL B 465     9527  12557  11598  -4680  -5085   4661       C  
ATOM   2142  N   HIS B 466     -92.436  -3.039 -76.839  1.00 94.05           N  
ANISOU 2142  N   HIS B 466    10371  13037  12326  -4578  -4981   4641       N  
ATOM   2143  CA  HIS B 466     -91.537  -2.308 -75.958  1.00 85.59           C  
ANISOU 2143  CA  HIS B 466     9318  11970  11233  -4489  -4853   4634       C  
ATOM   2144  C   HIS B 466     -92.023  -2.466 -74.529  1.00 90.13           C  
ANISOU 2144  C   HIS B 466     9856  12560  11831  -4529  -4817   4779       C  
ATOM   2145  O   HIS B 466     -93.224  -2.373 -74.272  1.00 95.97           O  
ANISOU 2145  O   HIS B 466    10510  13376  12580  -4597  -4829   4898       O  
ATOM   2146  CB  HIS B 466     -91.481  -0.818 -76.331  1.00 82.80           C  
ANISOU 2146  CB  HIS B 466     8911  11717  10834  -4418  -4740   4620       C  
ATOM   2147  CG  HIS B 466     -90.658   0.008 -75.393  1.00 80.97           C  
ANISOU 2147  CG  HIS B 466     8682  11501  10583  -4330  -4607   4610       C  
ATOM   2148  CD2 HIS B 466     -91.012   0.963 -74.501  1.00 86.23           C  
ANISOU 2148  CD2 HIS B 466     9270  12246  11248  -4297  -4503   4689       C  
ATOM   2149  ND1 HIS B 466     -89.287  -0.106 -75.307  1.00 85.05           N  
ANISOU 2149  ND1 HIS B 466     9280  11957  11078  -4258  -4574   4491       N  
ATOM   2150  CE1 HIS B 466     -88.831   0.744 -74.403  1.00 78.33           C  
ANISOU 2150  CE1 HIS B 466     8405  11144  10211  -4192  -4453   4506       C  
ATOM   2151  NE2 HIS B 466     -89.858   1.404 -73.899  1.00 78.63           N  
ANISOU 2151  NE2 HIS B 466     8347  11268  10262  -4213  -4409   4622       N  
ATOM   2152  N   PHE B 467     -91.096  -2.717 -73.608  1.00 88.77           N  
ANISOU 2152  N   PHE B 467     9739  12328  11661  -4492  -4779   4767       N  
ATOM   2153  CA  PHE B 467     -91.441  -2.730 -72.196  1.00 82.84           C  
ANISOU 2153  CA  PHE B 467     8947  11622  10908  -4529  -4729   4903       C  
ATOM   2154  C   PHE B 467     -90.316  -2.090 -71.399  1.00 80.96           C  
ANISOU 2154  C   PHE B 467     8732  11392  10638  -4434  -4609   4852       C  
ATOM   2155  O   PHE B 467     -89.160  -2.048 -71.828  1.00 79.94           O  
ANISOU 2155  O   PHE B 467     8675  11194  10505  -4356  -4597   4716       O  
ATOM   2156  CB  PHE B 467     -91.761  -4.146 -71.684  1.00 84.31           C  
ANISOU 2156  CB  PHE B 467     9174  11718  11139  -4640  -4858   4999       C  
ATOM   2157  CG  PHE B 467     -90.556  -4.994 -71.409  1.00 83.93           C  
ANISOU 2157  CG  PHE B 467     9237  11523  11128  -4614  -4916   4932       C  
ATOM   2158  CD1 PHE B 467     -89.935  -5.690 -72.430  1.00 87.52           C  
ANISOU 2158  CD1 PHE B 467     9769  11857  11627  -4586  -5024   4784       C  
ATOM   2159  CD2 PHE B 467     -90.064  -5.123 -70.120  1.00 98.22           C  
ANISOU 2159  CD2 PHE B 467    11063  13326  12931  -4619  -4874   5009       C  
ATOM   2160  CE1 PHE B 467     -88.830  -6.483 -72.175  1.00 97.96           C  
ANISOU 2160  CE1 PHE B 467    11181  13043  12998  -4550  -5092   4705       C  
ATOM   2161  CE2 PHE B 467     -88.960  -5.911 -69.859  1.00101.74           C  
ANISOU 2161  CE2 PHE B 467    11605  13629  13423  -4593  -4941   4949       C  
ATOM   2162  CZ  PHE B 467     -88.342  -6.593 -70.887  1.00101.23           C  
ANISOU 2162  CZ  PHE B 467    11615  13433  13415  -4553  -5054   4793       C  
ATOM   2163  N   HIS B 468     -90.686  -1.573 -70.232  1.00 80.67           N  
ANISOU 2163  N   HIS B 468     8620  11460  10571  -4442  -4519   4951       N  
ATOM   2164  CA  HIS B 468     -89.807  -0.773 -69.388  1.00 79.03           C  
ANISOU 2164  CA  HIS B 468     8404  11300  10325  -4354  -4389   4907       C  
ATOM   2165  C   HIS B 468     -89.975  -1.279 -67.964  1.00 84.90           C  
ANISOU 2165  C   HIS B 468     9124  12086  11048  -4422  -4380   5032       C  
ATOM   2166  O   HIS B 468     -91.046  -1.115 -67.367  1.00 97.23           O  
ANISOU 2166  O   HIS B 468    10587  13773  12584  -4484  -4363   5144       O  
ATOM   2167  CB  HIS B 468     -90.152   0.712 -69.498  1.00 78.27           C  
ANISOU 2167  CB  HIS B 468     8207  11330  10200  -4276  -4273   4876       C  
ATOM   2168  CG  HIS B 468     -89.135   1.622 -68.881  1.00 83.13           C  
ANISOU 2168  CG  HIS B 468     8821  11984  10781  -4171  -4147   4795       C  
ATOM   2169  CD2 HIS B 468     -88.239   1.418 -67.887  1.00 80.88           C  
ANISOU 2169  CD2 HIS B 468     8570  11690  10470  -4148  -4098   4780       C  
ATOM   2170  ND1 HIS B 468     -88.967   2.929 -69.285  1.00 75.59           N  
ANISOU 2170  ND1 HIS B 468     7818  11085   9817  -4076  -4063   4717       N  
ATOM   2171  CE1 HIS B 468     -88.008   3.489 -68.570  1.00 74.22           C  
ANISOU 2171  CE1 HIS B 468     7651  10935   9612  -3998  -3965   4651       C  
ATOM   2172  NE2 HIS B 468     -87.550   2.594 -67.714  1.00 74.25           N  
ANISOU 2172  NE2 HIS B 468     7702  10906   9602  -4038  -3981   4684       N  
ATOM   2173  N   ARG B 469     -88.929  -1.913 -67.439  1.00 79.01           N  
ANISOU 2173  N   ARG B 469     8464  11246  10311  -4415  -4400   5011       N  
ATOM   2174  CA  ARG B 469     -88.933  -2.493 -66.101  1.00 79.57           C  
ANISOU 2174  CA  ARG B 469     8529  11345  10359  -4492  -4408   5139       C  
ATOM   2175  C   ARG B 469     -88.066  -1.626 -65.196  1.00 84.95           C  
ANISOU 2175  C   ARG B 469     9181  12113  10983  -4406  -4266   5083       C  
ATOM   2176  O   ARG B 469     -86.886  -1.400 -65.488  1.00 81.78           O  
ANISOU 2176  O   ARG B 469     8842  11635  10594  -4309  -4235   4946       O  
ATOM   2177  CB  ARG B 469     -88.418  -3.933 -66.129  1.00 89.85           C  
ANISOU 2177  CB  ARG B 469     9946  12464  11730  -4558  -4561   5169       C  
ATOM   2178  CG  ARG B 469     -88.723  -4.739 -64.874  1.00114.25           C  
ANISOU 2178  CG  ARG B 469    13032  15573  14805  -4685  -4613   5356       C  
ATOM   2179  CD  ARG B 469     -88.002  -6.080 -64.892  1.00111.83           C  
ANISOU 2179  CD  ARG B 469    12847  15055  14589  -4728  -4775   5369       C  
ATOM   2180  NE  ARG B 469     -88.227  -6.799 -66.141  1.00127.05           N  
ANISOU 2180  NE  ARG B 469    14835  16838  16602  -4734  -4916   5300       N  
ATOM   2181  CZ  ARG B 469     -89.207  -7.676 -66.333  1.00149.75           C  
ANISOU 2181  CZ  ARG B 469    17713  19670  19517  -4856  -5050   5421       C  
ATOM   2182  NH1 ARG B 469     -90.057  -7.947 -65.352  1.00159.45           N1+
ANISOU 2182  NH1 ARG B 469    18889  20994  20700  -4987  -5062   5629       N1+
ATOM   2183  NH2 ARG B 469     -89.337  -8.283 -67.506  1.00156.51           N  
ANISOU 2183  NH2 ARG B 469    18616  20404  20448  -4851  -5173   5328       N  
ATOM   2184  N   SER B 470     -88.655  -1.139 -64.110  1.00 84.25           N  
ANISOU 2184  N   SER B 470     8989  12199  10825  -4438  -4184   5174       N  
ATOM   2185  CA  SER B 470     -87.978  -0.264 -63.169  1.00 77.07           C  
ANISOU 2185  CA  SER B 470     8029  11404   9849  -4361  -4048   5119       C  
ATOM   2186  C   SER B 470     -88.140  -0.822 -61.763  1.00 83.56           C  
ANISOU 2186  C   SER B 470     8818  12323  10608  -4466  -4050   5266       C  
ATOM   2187  O   SER B 470     -89.037  -1.623 -61.495  1.00 81.23           O  
ANISOU 2187  O   SER B 470     8507  12051  10306  -4598  -4136   5420       O  
ATOM   2188  CB  SER B 470     -88.534   1.164 -63.242  1.00 76.49           C  
ANISOU 2188  CB  SER B 470     7832  11490   9741  -4272  -3931   5049       C  
ATOM   2189  OG  SER B 470     -87.988   1.997 -62.239  1.00 91.50           O  
ANISOU 2189  OG  SER B 470     9671  13520  11577  -4201  -3807   4994       O  
ATOM   2190  N   VAL B 471     -87.250  -0.405 -60.867  1.00 95.11           N  
ANISOU 2190  N   VAL B 471    10269  13851  12017  -4414  -3958   5220       N  
ATOM   2191  CA  VAL B 471     -87.332  -0.761 -59.454  1.00 95.53           C  
ANISOU 2191  CA  VAL B 471    10276  14037  11986  -4510  -3940   5352       C  
ATOM   2192  C   VAL B 471     -86.915   0.454 -58.638  1.00109.80           C  
ANISOU 2192  C   VAL B 471    11986  16031  13703  -4409  -3780   5251       C  
ATOM   2193  O   VAL B 471     -85.848   1.030 -58.874  1.00115.93           O  
ANISOU 2193  O   VAL B 471    12800  16748  14500  -4286  -3718   5101       O  
ATOM   2194  CB  VAL B 471     -86.452  -1.977 -59.096  1.00 78.39           C  
ANISOU 2194  CB  VAL B 471     8222  11703   9858  -4586  -4046   5426       C  
ATOM   2195  CG1 VAL B 471     -86.452  -2.195 -57.594  1.00 84.47           C  
ANISOU 2195  CG1 VAL B 471     8936  12633  10524  -4687  -4014   5566       C  
ATOM   2196  CG2 VAL B 471     -86.939  -3.235 -59.805  1.00 79.82           C  
ANISOU 2196  CG2 VAL B 471     8492  11701  10133  -4692  -4224   5530       C  
ATOM   2197  N   SER B 472     -87.757   0.848 -57.688  1.00119.93           N  
ANISOU 2197  N   SER B 472    13135  17549  14883  -4459  -3719   5319       N  
ATOM   2198  CA  SER B 472     -87.459   1.975 -56.819  1.00129.75           C  
ANISOU 2198  CA  SER B 472    14270  18993  16037  -4367  -3576   5214       C  
ATOM   2199  C   SER B 472     -86.624   1.524 -55.624  1.00146.38           C  
ANISOU 2199  C   SER B 472    16397  21159  18061  -4426  -3555   5278       C  
ATOM   2200  O   SER B 472     -86.598   0.347 -55.256  1.00155.76           O  
ANISOU 2200  O   SER B 472    17651  22283  19246  -4568  -3653   5445       O  
ATOM   2201  CB  SER B 472     -88.748   2.641 -56.338  1.00125.10           C  
ANISOU 2201  CB  SER B 472    13506  18649  15376  -4384  -3524   5221       C  
ATOM   2202  OG  SER B 472     -89.573   1.713 -55.655  1.00132.51           O  
ANISOU 2202  OG  SER B 472    14411  19694  16242  -4559  -3590   5411       O  
ATOM   2203  N   ARG B 473     -85.939   2.486 -55.015  1.00151.18           N  
ANISOU 2203  N   ARG B 473    16944  21890  18606  -4317  -3433   5145       N  
ATOM   2204  CA  ARG B 473     -85.035   2.200 -53.908  1.00152.48           C  
ANISOU 2204  CA  ARG B 473    17121  22124  18692  -4354  -3402   5180       C  
ATOM   2205  C   ARG B 473     -85.681   2.497 -52.558  1.00151.85           C  
ANISOU 2205  C   ARG B 473    16893  22355  18448  -4429  -3330   5247       C  
ATOM   2206  O   ARG B 473     -85.093   2.241 -51.507  1.00142.26           O  
ANISOU 2206  O   ARG B 473    15668  21245  17138  -4488  -3304   5303       O  
ATOM   2207  CB  ARG B 473     -83.745   3.006 -54.059  1.00147.67           C  
ANISOU 2207  CB  ARG B 473    16543  21459  18107  -4189  -3319   4983       C  
ATOM   2208  CG  ARG B 473     -83.114   2.902 -55.437  1.00146.01           C  
ANISOU 2208  CG  ARG B 473    16457  20984  18035  -4100  -3374   4882       C  
ATOM   2209  CD  ARG B 473     -81.792   3.643 -55.484  1.00148.84           C  
ANISOU 2209  CD  ARG B 473    16843  21311  18399  -3951  -3296   4696       C  
ATOM   2210  NE  ARG B 473     -80.847   3.114 -54.505  1.00154.55           N  
ANISOU 2210  NE  ARG B 473    17590  22058  19073  -3989  -3297   4727       N  
ATOM   2211  CZ  ARG B 473     -79.653   3.641 -54.255  1.00153.55           C  
ANISOU 2211  CZ  ARG B 473    17473  21941  18927  -3876  -3231   4582       C  
ATOM   2212  NH1 ARG B 473     -79.253   4.722 -54.912  1.00151.09           N1+
ANISOU 2212  NH1 ARG B 473    17155  21613  18639  -3726  -3157   4402       N1+
ATOM   2213  NH2 ARG B 473     -78.861   3.090 -53.346  1.00152.17           N  
ANISOU 2213  NH2 ARG B 473    17313  21792  18711  -3920  -3246   4623       N  
TER    2214      ARG B 473                                                      
HETATM 2215  O   HOH B 501     -89.903  -9.442 -69.827  1.00 58.55           O  
HETATM 2216  O   HOH B 502     -85.593 -10.104 -69.355  1.00132.59           O  
HETATM 2217  O   HOH B 503     -90.142   4.312 -60.448  1.00 84.25           O  
ATOM   2218  N   HIS C 332     -50.296  26.950 -66.509  1.00162.14           N  
ANISOU 2218  N   HIS C 332    15271  24311  22026  -4154     67   4451       N  
ATOM   2219  CA  HIS C 332     -50.605  25.864 -67.432  1.00165.55           C  
ANISOU 2219  CA  HIS C 332    15564  25126  22210  -3769     23   4570       C  
ATOM   2220  C   HIS C 332     -49.398  25.523 -68.297  1.00170.61           C  
ANISOU 2220  C   HIS C 332    15944  26309  22571  -3614      9   4809       C  
ATOM   2221  O   HIS C 332     -49.085  26.243 -69.245  1.00169.11           O  
ANISOU 2221  O   HIS C 332    15648  26196  22413  -3613     90   5094       O  
ATOM   2222  CB  HIS C 332     -51.787  26.235 -68.329  1.00167.34           C  
ANISOU 2222  CB  HIS C 332    15843  25147  22593  -3624    109   4750       C  
ATOM   2223  CG  HIS C 332     -52.892  26.947 -67.613  1.00168.67           C  
ANISOU 2223  CG  HIS C 332    16265  24689  23132  -3800    184   4593       C  
ATOM   2224  CD2 HIS C 332     -53.394  26.791 -66.365  1.00166.90           C  
ANISOU 2224  CD2 HIS C 332    16265  24100  23049  -3954    172   4249       C  
ATOM   2225  ND1 HIS C 332     -53.620  27.962 -68.195  1.00170.06           N  
ANISOU 2225  ND1 HIS C 332    16501  24523  23590  -3818    309   4798       N  
ATOM   2226  CE1 HIS C 332     -54.522  28.402 -67.337  1.00169.65           C  
ANISOU 2226  CE1 HIS C 332    16701  23906  23851  -3957    391   4582       C  
ATOM   2227  NE2 HIS C 332     -54.406  27.708 -66.219  1.00167.57           N  
ANISOU 2227  NE2 HIS C 332    16553  23613  23503  -4052    314   4239       N  
ATOM   2228  N   THR C 333     -48.721  24.425 -67.972  1.00174.53           N  
ANISOU 2228  N   THR C 333    16345  27164  22806  -3474    -77   4696       N  
ATOM   2229  CA  THR C 333     -47.603  23.939 -68.768  1.00174.38           C  
ANISOU 2229  CA  THR C 333    16093  27640  22526  -3282    -58   4905       C  
ATOM   2230  C   THR C 333     -47.818  22.466 -69.089  1.00168.66           C  
ANISOU 2230  C   THR C 333    15336  27238  21510  -2905    -63   4814       C  
ATOM   2231  O   THR C 333     -48.270  21.693 -68.238  1.00163.91           O  
ANISOU 2231  O   THR C 333    14843  26559  20876  -2850   -138   4537       O  
ATOM   2232  CB  THR C 333     -46.257  24.147 -68.046  1.00173.27           C  
ANISOU 2232  CB  THR C 333    15838  27625  22372  -3494   -126   4904       C  
ATOM   2233  CG2 THR C 333     -46.290  23.555 -66.645  1.00170.38           C  
ANISOU 2233  CG2 THR C 333    15584  27157  21998  -3604   -257   4593       C  
ATOM   2234  OG1 THR C 333     -45.202  23.538 -68.802  1.00173.04           O  
ANISOU 2234  OG1 THR C 333    15581  28061  22107  -3266    -89   5106       O  
ATOM   2235  N   ILE C 334     -47.507  22.087 -70.327  1.00165.52           N  
ANISOU 2235  N   ILE C 334    14808  27187  20895  -2649     37   5034       N  
ATOM   2236  CA  ILE C 334     -47.699  20.728 -70.816  1.00153.57           C  
ANISOU 2236  CA  ILE C 334    13287  25982  19082  -2282     89   4956       C  
ATOM   2237  C   ILE C 334     -46.349  20.169 -71.238  1.00154.92           C  
ANISOU 2237  C   ILE C 334    13268  26553  19042  -2125    167   5095       C  
ATOM   2238  O   ILE C 334     -45.546  20.868 -71.865  1.00167.68           O  
ANISOU 2238  O   ILE C 334    14745  28284  20684  -2215    226   5358       O  
ATOM   2239  CB  ILE C 334     -48.699  20.681 -71.989  1.00143.08           C  
ANISOU 2239  CB  ILE C 334    12016  24697  17652  -2115    170   5080       C  
ATOM   2240  CG1 ILE C 334     -49.983  21.413 -71.611  1.00137.48           C  
ANISOU 2240  CG1 ILE C 334    11465  23549  17224  -2290    102   5014       C  
ATOM   2241  CG2 ILE C 334     -49.008  19.242 -72.382  1.00134.96           C  
ANISOU 2241  CG2 ILE C 334    11025  23954  16298  -1762    237   4933       C  
ATOM   2242  CD1 ILE C 334     -51.081  21.217 -72.598  1.00133.76           C  
ANISOU 2242  CD1 ILE C 334    11050  23121  16654  -2123    142   5120       C  
ATOM   2243  N   ILE C 335     -46.100  18.908 -70.889  1.00139.23           N  
ANISOU 2243  N   ILE C 335    11277  24756  16867  -1883    182   4924       N  
ATOM   2244  CA  ILE C 335     -44.825  18.255 -71.154  1.00140.06           C  
ANISOU 2244  CA  ILE C 335    11208  25197  16813  -1710    275   5044       C  
ATOM   2245  C   ILE C 335     -45.103  16.902 -71.786  1.00144.81           C  
ANISOU 2245  C   ILE C 335    11863  26030  17126  -1316    430   4946       C  
ATOM   2246  O   ILE C 335     -45.934  16.135 -71.286  1.00133.66           O  
ANISOU 2246  O   ILE C 335    10604  24525  15655  -1184    395   4676       O  
ATOM   2247  CB  ILE C 335     -43.979  18.082 -69.876  1.00130.98           C  
ANISOU 2247  CB  ILE C 335     9982  24024  15761  -1840    146   4955       C  
ATOM   2248  CG1 ILE C 335     -43.906  19.387 -69.080  1.00122.03           C  
ANISOU 2248  CG1 ILE C 335     8863  22610  14894  -2273    -10   4969       C  
ATOM   2249  CG2 ILE C 335     -42.577  17.593 -70.224  1.00125.49           C  
ANISOU 2249  CG2 ILE C 335     9064  23655  14960  -1688    247   5161       C  
ATOM   2250  CD1 ILE C 335     -45.011  19.535 -68.061  1.00106.74           C  
ANISOU 2250  CD1 ILE C 335     7145  20313  13097  -2442   -140   4678       C  
ATOM   2251  N   GLU C 336     -44.415  16.615 -72.884  1.00168.95           N  
ANISOU 2251  N   GLU C 336    14813  29373  20007  -1135    616   5151       N  
ATOM   2252  CA  GLU C 336     -44.453  15.306 -73.514  1.00173.66           C  
ANISOU 2252  CA  GLU C 336    15469  30193  20321   -770    813   5060       C  
ATOM   2253  C   GLU C 336     -43.233  14.501 -73.089  1.00172.23           C  
ANISOU 2253  C   GLU C 336    15148  30165  20127   -609    887   5080       C  
ATOM   2254  O   GLU C 336     -42.176  15.056 -72.779  1.00173.67           O  
ANISOU 2254  O   GLU C 336    15136  30386  20464   -767    830   5271       O  
ATOM   2255  CB  GLU C 336     -44.502  15.429 -75.039  1.00182.28           C  
ANISOU 2255  CB  GLU C 336    16567  31480  21210   -675   1003   5258       C  
ATOM   2256  CG  GLU C 336     -45.791  16.035 -75.586  1.00188.28           C  
ANISOU 2256  CG  GLU C 336    17471  32129  21940   -789    946   5271       C  
ATOM   2257  CD  GLU C 336     -45.806  17.554 -75.541  1.00196.32           C  
ANISOU 2257  CD  GLU C 336    18406  32962  23227  -1122    806   5490       C  
ATOM   2258  OE1 GLU C 336     -45.250  18.141 -74.590  1.00199.37           O  
ANISOU 2258  OE1 GLU C 336    18700  33186  23864  -1323    675   5488       O  
ATOM   2259  OE2 GLU C 336     -46.373  18.164 -76.470  1.00199.53           O1-
ANISOU 2259  OE2 GLU C 336    18852  33377  23585  -1191    832   5667       O1-
ATOM   2260  N   GLU C 337     -43.394  13.174 -73.071  1.00167.07           N  
ANISOU 2260  N   GLU C 337    14597  29586  19295   -293   1020   4886       N  
ATOM   2261  CA  GLU C 337     -42.348  12.255 -72.621  1.00166.80           C  
ANISOU 2261  CA  GLU C 337    14449  29661  19267    -98   1107   4899       C  
ATOM   2262  C   GLU C 337     -42.320  11.077 -73.597  1.00176.35           C  
ANISOU 2262  C   GLU C 337    15765  31012  20227    268   1412   4835       C  
ATOM   2263  O   GLU C 337     -42.918  10.024 -73.360  1.00173.41           O  
ANISOU 2263  O   GLU C 337    15581  30577  19728    493   1481   4569       O  
ATOM   2264  CB  GLU C 337     -42.589  11.804 -71.182  1.00154.77           C  
ANISOU 2264  CB  GLU C 337    12979  27980  17849   -124    924   4673       C  
ATOM   2265  CG  GLU C 337     -41.501  10.925 -70.606  1.00159.25           C  
ANISOU 2265  CG  GLU C 337    13405  28649  18454     46    981   4733       C  
ATOM   2266  CD  GLU C 337     -41.695  10.677 -69.126  1.00164.09           C  
ANISOU 2266  CD  GLU C 337    14057  29112  19178    -52    760   4551       C  
ATOM   2267  OE1 GLU C 337     -42.419  11.467 -68.483  1.00163.18           O  
ANISOU 2267  OE1 GLU C 337    14032  28804  19163   -335    540   4425       O  
ATOM   2268  OE2 GLU C 337     -41.128   9.693 -68.607  1.00169.13           O1-
ANISOU 2268  OE2 GLU C 337    14643  29807  19811    148    814   4538       O1-
ATOM   2269  N   ASP C 338     -41.610  11.267 -74.713  1.00187.50           N  
ANISOU 2269  N   ASP C 338    17079  32589  21572    316   1608   5067       N  
ATOM   2270  CA  ASP C 338     -41.511  10.231 -75.735  1.00194.24           C  
ANISOU 2270  CA  ASP C 338    18067  33538  22197    621   1928   5002       C  
ATOM   2271  C   ASP C 338     -40.732   9.014 -75.258  1.00196.72           C  
ANISOU 2271  C   ASP C 338    18341  33848  22555    894   2081   4939       C  
ATOM   2272  O   ASP C 338     -40.843   7.950 -75.880  1.00193.66           O  
ANISOU 2272  O   ASP C 338    18141  33444  21996   1160   2348   4786       O  
ATOM   2273  CB  ASP C 338     -40.821  10.778 -76.991  1.00198.80           C  
ANISOU 2273  CB  ASP C 338    18540  34272  22722    579   2109   5275       C  
ATOM   2274  CG  ASP C 338     -41.383  12.110 -77.449  1.00196.95           C  
ANISOU 2274  CG  ASP C 338    18295  34043  22495    288   1952   5419       C  
ATOM   2275  OD1 ASP C 338     -41.162  13.123 -76.752  1.00196.04           O1-
ANISOU 2275  OD1 ASP C 338    18011  33863  22612     28   1718   5554       O1-
ATOM   2276  OD2 ASP C 338     -42.032  12.144 -78.517  1.00195.68           O1-
ANISOU 2276  OD2 ASP C 338    18309  33933  22108    304   2067   5401       O1-
ATOM   2277  N   THR C 339     -39.993   9.145 -74.149  1.00199.73           N  
ANISOU 2277  N   THR C 339    18506  34219  23165    813   1912   5046       N  
ATOM   2278  CA  THR C 339     -38.740   8.442 -73.875  1.00203.71           C  
ANISOU 2278  CA  THR C 339    18816  34791  23792    989   2049   5201       C  
ATOM   2279  C   THR C 339     -37.686   9.044 -74.797  1.00206.09           C  
ANISOU 2279  C   THR C 339    18901  35252  24153    933   2197   5528       C  
ATOM   2280  O   THR C 339     -37.998   9.945 -75.583  1.00208.00           O  
ANISOU 2280  O   THR C 339    19169  35538  24325    766   2184   5605       O  
ATOM   2281  CB  THR C 339     -38.836   6.919 -74.058  1.00203.46           C  
ANISOU 2281  CB  THR C 339    18973  34687  23645   1358   2324   4995       C  
ATOM   2282  CG2 THR C 339     -39.928   6.339 -73.171  1.00194.46           C  
ANISOU 2282  CG2 THR C 339    18065  33379  22442   1413   2177   4658       C  
ATOM   2283  OG1 THR C 339     -39.117   6.605 -75.430  1.00208.93           O  
ANISOU 2283  OG1 THR C 339    19863  35393  24128   1492   2620   4922       O  
ATOM   2284  N   GLU C 340     -36.438   8.590 -74.712  1.00200.11           N  
ANISOU 2284  N   GLU C 340    17921  34577  23536   1065   2337   5738       N  
ATOM   2285  CA  GLU C 340     -35.384   9.170 -75.545  1.00196.97           C  
ANISOU 2285  CA  GLU C 340    17299  34324  23218   1013   2483   6054       C  
ATOM   2286  C   GLU C 340     -35.461   8.565 -76.949  1.00199.24           C  
ANISOU 2286  C   GLU C 340    17764  34620  23317   1241   2876   5988       C  
ATOM   2287  O   GLU C 340     -34.616   7.781 -77.387  1.00200.72           O  
ANISOU 2287  O   GLU C 340    17886  34826  23551   1469   3182   6075       O  
ATOM   2288  CB  GLU C 340     -34.022   8.983 -74.893  1.00192.74           C  
ANISOU 2288  CB  GLU C 340    16438  33873  22922   1042   2469   6327       C  
ATOM   2289  CG  GLU C 340     -33.857   9.848 -73.650  1.00185.62           C  
ANISOU 2289  CG  GLU C 340    15366  32979  22182    717   2070   6423       C  
ATOM   2290  CD  GLU C 340     -32.433  10.316 -73.433  1.00188.59           C  
ANISOU 2290  CD  GLU C 340    15380  33501  22773    598   2026   6793       C  
ATOM   2291  OE1 GLU C 340     -31.912  10.131 -72.313  1.00188.69           O  
ANISOU 2291  OE1 GLU C 340    15235  33536  22921    529   1839   6884       O  
ATOM   2292  OE2 GLU C 340     -31.836  10.869 -74.381  1.00190.81           O1-
ANISOU 2292  OE2 GLU C 340    15537  33879  23081    565   2176   7000       O1-
ATOM   2293  N   SER C 341     -36.519   8.958 -77.659  1.00203.41           N  
ANISOU 2293  N   SER C 341    18534  35122  23629   1152   2868   5831       N  
ATOM   2294  CA  SER C 341     -36.796   8.508 -79.015  1.00208.34           C  
ANISOU 2294  CA  SER C 341    19396  35749  24017   1289   3201   5731       C  
ATOM   2295  C   SER C 341     -37.253   9.689 -79.856  1.00205.09           C  
ANISOU 2295  C   SER C 341    19018  35422  23487   1042   3118   5840       C  
ATOM   2296  O   SER C 341     -37.728  10.703 -79.338  1.00202.01           O  
ANISOU 2296  O   SER C 341    18555  35030  23170    793   2799   5898       O  
ATOM   2297  CB  SER C 341     -37.876   7.421 -79.045  1.00207.35           C  
ANISOU 2297  CB  SER C 341    19640  35473  23672   1470   3300   5348       C  
ATOM   2298  OG  SER C 341     -38.171   7.018 -80.372  1.00208.79           O  
ANISOU 2298  OG  SER C 341    20094  35640  23598   1544   3612   5231       O  
ATOM   2299  N   THR C 342     -37.110   9.543 -81.170  1.00198.84           N  
ANISOU 2299  N   THR C 342    18356  34680  22514   1101   3421   5865       N  
ATOM   2300  CA  THR C 342     -37.606  10.516 -82.132  1.00191.92           C  
ANISOU 2300  CA  THR C 342    17561  33883  21475    890   3384   5962       C  
ATOM   2301  C   THR C 342     -38.570   9.815 -83.078  1.00183.43           C  
ANISOU 2301  C   THR C 342    16891  32758  20048    971   3580   5696       C  
ATOM   2302  O   THR C 342     -38.222   8.794 -83.680  1.00187.58           O  
ANISOU 2302  O   THR C 342    17585  33230  20457   1164   3931   5565       O  
ATOM   2303  CB  THR C 342     -36.463  11.161 -82.923  1.00195.20           C  
ANISOU 2303  CB  THR C 342    17759  34425  21984    821   3553   6279       C  
ATOM   2304  CG2 THR C 342     -35.347  11.608 -81.986  1.00194.91           C  
ANISOU 2304  CG2 THR C 342    17335  34428  22293    769   3403   6524       C  
ATOM   2305  OG1 THR C 342     -35.936  10.219 -83.865  1.00197.72           O  
ANISOU 2305  OG1 THR C 342    18218  34735  22172   1027   3984   6216       O  
ATOM   2306  N   LYS C 343     -39.778  10.355 -83.195  1.00173.25           N  
ANISOU 2306  N   LYS C 343    15767  31464  18597    805   3358   5616       N  
ATOM   2307  CA  LYS C 343     -40.768   9.803 -84.102  1.00163.79           C  
ANISOU 2307  CA  LYS C 343    14961  30229  17041    825   3489   5382       C  
ATOM   2308  C   LYS C 343     -40.538  10.329 -85.518  1.00163.73           C  
ANISOU 2308  C   LYS C 343    15030  30340  16841    696   3670   5559       C  
ATOM   2309  O   LYS C 343     -39.755  11.255 -85.747  1.00170.63           O  
ANISOU 2309  O   LYS C 343    15642  31320  17870    580   3653   5867       O  
ATOM   2310  CB  LYS C 343     -42.177  10.146 -83.622  1.00156.72           C  
ANISOU 2310  CB  LYS C 343    14199  29283  16063    698   3164   5247       C  
ATOM   2311  CG  LYS C 343     -42.481   9.707 -82.198  1.00154.52           C  
ANISOU 2311  CG  LYS C 343    13863  28879  15968    796   2973   5063       C  
ATOM   2312  CD  LYS C 343     -42.443   8.193 -82.064  1.00155.61           C  
ANISOU 2312  CD  LYS C 343    14227  28887  16013   1072   3212   4748       C  
ATOM   2313  CE  LYS C 343     -42.908   7.747 -80.687  1.00150.65           C  
ANISOU 2313  CE  LYS C 343    13584  28125  15529   1161   3006   4547       C  
ATOM   2314  NZ  LYS C 343     -42.056   8.309 -79.605  1.00150.02           N1+
ANISOU 2314  NZ  LYS C 343    13134  28078  15788   1110   2827   4761       N1+
ATOM   2315  N   THR C 344     -41.227   9.720 -86.481  1.00153.11           N  
ANISOU 2315  N   THR C 344    14068  28963  15145    698   3844   5353       N  
ATOM   2316  CA  THR C 344     -41.150  10.207 -87.850  1.00149.57           C  
ANISOU 2316  CA  THR C 344    13745  28622  14462    541   3995   5501       C  
ATOM   2317  C   THR C 344     -41.854  11.556 -87.964  1.00150.51           C  
ANISOU 2317  C   THR C 344    13759  28847  14581    283   3647   5741       C  
ATOM   2318  O   THR C 344     -42.666  11.938 -87.116  1.00151.44           O  
ANISOU 2318  O   THR C 344    13811  28923  14806    220   3322   5716       O  
ATOM   2319  CB  THR C 344     -41.765   9.201 -88.828  1.00141.42           C  
ANISOU 2319  CB  THR C 344    13192  27509  13031    558   4250   5203       C  
ATOM   2320  CG2 THR C 344     -41.459   7.776 -88.388  1.00133.90           C  
ANISOU 2320  CG2 THR C 344    12389  26369  12119    810   4519   4890       C  
ATOM   2321  OG1 THR C 344     -43.185   9.382 -88.885  1.00135.92           O  
ANISOU 2321  OG1 THR C 344    12718  26808  12118    416   3968   5085       O  
ATOM   2322  N   GLN C 345     -41.525  12.286 -89.033  1.00155.14           N  
ANISOU 2322  N   GLN C 345    14336  29552  15060    128   3735   5981       N  
ATOM   2323  CA  GLN C 345     -42.020  13.651 -89.179  1.00153.38           C  
ANISOU 2323  CA  GLN C 345    13974  29409  14894   -117   3432   6267       C  
ATOM   2324  C   GLN C 345     -43.541  13.704 -89.219  1.00146.37           C  
ANISOU 2324  C   GLN C 345    13322  28491  13803   -232   3172   6152       C  
ATOM   2325  O   GLN C 345     -44.139  14.690 -88.774  1.00145.20           O  
ANISOU 2325  O   GLN C 345    13019  28329  13820   -387   2857   6332       O  
ATOM   2326  CB  GLN C 345     -41.426  14.289 -90.436  1.00160.40           C  
ANISOU 2326  CB  GLN C 345    14862  30421  15662   -249   3606   6522       C  
ATOM   2327  CG  GLN C 345     -41.769  15.758 -90.611  1.00162.20           C  
ANISOU 2327  CG  GLN C 345    14916  30710  16002   -493   3321   6859       C  
ATOM   2328  CD  GLN C 345     -40.966  16.416 -91.715  1.00170.92           C  
ANISOU 2328  CD  GLN C 345    15965  31928  17050   -600   3506   7128       C  
ATOM   2329  NE2 GLN C 345     -41.389  17.606 -92.125  1.00171.26           N  
ANISOU 2329  NE2 GLN C 345    15936  32013  17121   -817   3292   7409       N  
ATOM   2330  OE1 GLN C 345     -39.976  15.862 -92.195  1.00180.27           O  
ANISOU 2330  OE1 GLN C 345    17172  33142  18181   -488   3852   7090       O  
ATOM   2331  N   ARG C 346     -44.187  12.653 -89.725  1.00140.03           N  
ANISOU 2331  N   ARG C 346    12897  27646  12662   -170   3303   5853       N  
ATOM   2332  CA  ARG C 346     -45.644  12.659 -89.820  1.00142.52           C  
ANISOU 2332  CA  ARG C 346    13443  27936  12774   -290   3048   5747       C  
ATOM   2333  C   ARG C 346     -46.290  12.482 -88.449  1.00139.55           C  
ANISOU 2333  C   ARG C 346    12974  27436  12613   -203   2806   5589       C  
ATOM   2334  O   ARG C 346     -47.199  13.233 -88.077  1.00128.36           O  
ANISOU 2334  O   ARG C 346    11485  25999  11287   -345   2494   5711       O  
ATOM   2335  CB  ARG C 346     -46.104  11.573 -90.794  1.00129.42           C  
ANISOU 2335  CB  ARG C 346    12242  26248  10683   -284   3263   5458       C  
ATOM   2336  CG  ARG C 346     -45.537  11.751 -92.199  1.00152.59           C  
ANISOU 2336  CG  ARG C 346    15319  29292  13367   -407   3515   5602       C  
ATOM   2337  CD  ARG C 346     -45.982  10.656 -93.155  1.00157.05           C  
ANISOU 2337  CD  ARG C 346    16384  29794  13495   -444   3749   5296       C  
ATOM   2338  NE  ARG C 346     -47.425  10.662 -93.375  1.00152.23           N  
ANISOU 2338  NE  ARG C 346    16010  29183  12649   -606   3450   5212       N  
ATOM   2339  CZ  ARG C 346     -48.250   9.716 -92.941  1.00132.31           C  
ANISOU 2339  CZ  ARG C 346    13733  26516  10022   -535   3400   4866       C  
ATOM   2340  NH1 ARG C 346     -47.773   8.679 -92.267  1.00130.98           N1+
ANISOU 2340  NH1 ARG C 346    13619  26183   9966   -299   3637   4569       N1+
ATOM   2341  NH2 ARG C 346     -49.549   9.802 -93.189  1.00131.29           N  
ANISOU 2341  NH2 ARG C 346    13792  26397   9696   -702   3110   4828       N  
ATOM   2342  N   GLU C 347     -45.832  11.494 -87.679  1.00130.85           N  
ANISOU 2342  N   GLU C 347    11875  26231  11610     26   2958   5328       N  
ATOM   2343  CA  GLU C 347     -46.440  11.247 -86.374  1.00135.74           C  
ANISOU 2343  CA  GLU C 347    12437  26727  12412    111   2746   5152       C  
ATOM   2344  C   GLU C 347     -46.037  12.306 -85.353  1.00143.07           C  
ANISOU 2344  C   GLU C 347    12968  27650  13741     34   2529   5404       C  
ATOM   2345  O   GLU C 347     -46.789  12.571 -84.401  1.00150.46           O  
ANISOU 2345  O   GLU C 347    13849  28488  14830    -13   2281   5351       O  
ATOM   2346  CB  GLU C 347     -46.082   9.845 -85.885  1.00135.95           C  
ANISOU 2346  CB  GLU C 347    12604  26626  12426    377   2972   4803       C  
ATOM   2347  CG  GLU C 347     -44.628   9.446 -86.101  1.00144.53           C  
ANISOU 2347  CG  GLU C 347    13564  27733  13617    524   3301   4865       C  
ATOM   2348  CD  GLU C 347     -44.403   7.947 -85.973  1.00157.48           C  
ANISOU 2348  CD  GLU C 347    15441  29210  15185    766   3587   4519       C  
ATOM   2349  OE1 GLU C 347     -45.318   7.173 -86.330  1.00159.50           O  
ANISOU 2349  OE1 GLU C 347    16073  29355  15174    770   3630   4223       O  
ATOM   2350  OE2 GLU C 347     -43.311   7.543 -85.516  1.00163.54           O1-
ANISOU 2350  OE2 GLU C 347    16020  29942  16177    939   3768   4553       O1-
ATOM   2351  N   GLN C 348     -44.869  12.932 -85.540  1.00135.93           N  
ANISOU 2351  N   GLN C 348    11803  26827  13015     -3   2624   5669       N  
ATOM   2352  CA  GLN C 348     -44.465  14.029 -84.662  1.00140.10           C  
ANISOU 2352  CA  GLN C 348    11987  27321  13923   -134   2410   5909       C  
ATOM   2353  C   GLN C 348     -45.489  15.157 -84.680  1.00142.26           C  
ANISOU 2353  C   GLN C 348    12245  27548  14259   -382   2128   6091       C  
ATOM   2354  O   GLN C 348     -45.777  15.760 -83.637  1.00144.66           O  
ANISOU 2354  O   GLN C 348    12398  27711  14853   -486   1906   6124       O  
ATOM   2355  CB  GLN C 348     -43.082  14.547 -85.066  1.00149.76           C  
ANISOU 2355  CB  GLN C 348    12969  28641  15292   -158   2564   6172       C  
ATOM   2356  CG  GLN C 348     -41.925  13.727 -84.518  1.00155.91           C  
ANISOU 2356  CG  GLN C 348    13618  29414  16209     57   2756   6078       C  
ATOM   2357  CD  GLN C 348     -40.570  14.308 -84.894  1.00163.71           C  
ANISOU 2357  CD  GLN C 348    14345  30495  17364     17   2891   6365       C  
ATOM   2358  NE2 GLN C 348     -39.514  13.817 -84.252  1.00163.17           N  
ANISOU 2358  NE2 GLN C 348    14086  30416  17496    164   2992   6361       N  
ATOM   2359  OE1 GLN C 348     -40.477  15.190 -85.748  1.00169.74           O  
ANISOU 2359  OE1 GLN C 348    15074  31336  18083   -146   2898   6599       O  
ATOM   2360  N   GLU C 349     -46.069  15.442 -85.851  1.00138.60           N  
ANISOU 2360  N   GLU C 349    11951  27171  13538   -490   2136   6209       N  
ATOM   2361  CA  GLU C 349     -47.106  16.467 -85.914  1.00133.94           C  
ANISOU 2361  CA  GLU C 349    11351  26516  13024   -710   1871   6412       C  
ATOM   2362  C   GLU C 349     -48.365  16.024 -85.181  1.00128.92           C  
ANISOU 2362  C   GLU C 349    10868  25749  12366   -687   1695   6188       C  
ATOM   2363  O   GLU C 349     -49.058  16.850 -84.580  1.00119.35           O  
ANISOU 2363  O   GLU C 349     9558  24386  11403   -839   1470   6319       O  
ATOM   2364  CB  GLU C 349     -47.432  16.820 -87.365  1.00129.31           C  
ANISOU 2364  CB  GLU C 349    10914  26062  12154   -832   1901   6606       C  
ATOM   2365  CG  GLU C 349     -48.425  17.968 -87.466  1.00129.93           C  
ANISOU 2365  CG  GLU C 349    10944  26057  12367  -1054   1624   6885       C  
ATOM   2366  CD  GLU C 349     -48.896  18.235 -88.879  1.00148.32           C  
ANISOU 2366  CD  GLU C 349    13440  28520  14397  -1178   1610   7069       C  
ATOM   2367  OE1 GLU C 349     -48.522  17.466 -89.788  1.00156.80           O  
ANISOU 2367  OE1 GLU C 349    14713  29743  15123  -1110   1823   6934       O  
ATOM   2368  OE2 GLU C 349     -49.643  19.218 -89.079  1.00153.75           O1-
ANISOU 2368  OE2 GLU C 349    14066  29139  15212  -1353   1392   7351       O1-
ATOM   2369  N   ILE C 350     -48.685  14.728 -85.226  1.00128.61           N  
ANISOU 2369  N   ILE C 350    11083  25730  12051   -504   1810   5842       N  
ATOM   2370  CA  ILE C 350     -49.795  14.223 -84.425  1.00121.45           C  
ANISOU 2370  CA  ILE C 350    10319  24690  11138   -457   1659   5595       C  
ATOM   2371  C   ILE C 350     -49.544  14.508 -82.952  1.00113.86           C  
ANISOU 2371  C   ILE C 350     9121  23573  10568   -447   1557   5554       C  
ATOM   2372  O   ILE C 350     -50.454  14.914 -82.216  1.00118.65           O  
ANISOU 2372  O   ILE C 350     9709  24021  11350   -549   1359   5549       O  
ATOM   2373  CB  ILE C 350     -50.011  12.721 -84.686  1.00117.23           C  
ANISOU 2373  CB  ILE C 350    10107  24164  10271   -248   1831   5192       C  
ATOM   2374  CG1 ILE C 350     -50.437  12.492 -86.137  1.00114.65           C  
ANISOU 2374  CG1 ILE C 350    10060  23943   9558   -330   1897   5203       C  
ATOM   2375  CG2 ILE C 350     -51.053  12.158 -83.731  1.00115.19           C  
ANISOU 2375  CG2 ILE C 350     9982  23751  10034   -175   1685   4909       C  
ATOM   2376  CD1 ILE C 350     -51.744  13.157 -86.496  1.00110.72           C  
ANISOU 2376  CD1 ILE C 350     9646  23434   8990   -536   1615   5366       C  
ATOM   2377  N   ILE C 351     -48.297  14.338 -82.508  1.00110.12           N  
ANISOU 2377  N   ILE C 351     8462  23122  10257   -347   1685   5537       N  
ATOM   2378  CA  ILE C 351     -47.967  14.613 -81.113  1.00115.69           C  
ANISOU 2378  CA  ILE C 351     8956  23670  11333   -373   1562   5488       C  
ATOM   2379  C   ILE C 351     -48.129  16.099 -80.800  1.00127.32           C  
ANISOU 2379  C   ILE C 351    10235  24997  13145   -658   1353   5770       C  
ATOM   2380  O   ILE C 351     -48.736  16.474 -79.786  1.00121.98           O  
ANISOU 2380  O   ILE C 351     9523  24091  12732   -767   1171   5688       O  
ATOM   2381  CB  ILE C 351     -46.549  14.108 -80.795  1.00112.66           C  
ANISOU 2381  CB  ILE C 351     8419  23349  11036   -218   1723   5450       C  
ATOM   2382  CG1 ILE C 351     -46.463  12.599 -81.044  1.00106.00           C  
ANISOU 2382  CG1 ILE C 351     7796  22563   9917     73   1949   5151       C  
ATOM   2383  CG2 ILE C 351     -46.177  14.433 -79.359  1.00104.35           C  
ANISOU 2383  CG2 ILE C 351     7170  22132  10347   -289   1553   5407       C  
ATOM   2384  CD1 ILE C 351     -45.136  11.980 -80.663  1.00111.98           C  
ANISOU 2384  CD1 ILE C 351     8406  23349  10794    254   2119   5125       C  
ATOM   2385  N   ARG C 352     -47.607  16.971 -81.671  1.00146.62           N  
ANISOU 2385  N   ARG C 352    12575  27529  15606   -786   1388   6085       N  
ATOM   2386  CA  ARG C 352     -47.704  18.410 -81.422  1.00149.91           C  
ANISOU 2386  CA  ARG C 352    12835  27757  16368  -1051   1214   6347       C  
ATOM   2387  C   ARG C 352     -49.158  18.871 -81.395  1.00143.51           C  
ANISOU 2387  C   ARG C 352    12138  26770  15619  -1179   1043   6393       C  
ATOM   2388  O   ARG C 352     -49.566  19.633 -80.505  1.00145.43           O  
ANISOU 2388  O   ARG C 352    12316  26710  16231  -1340    880   6400       O  
ATOM   2389  CB  ARG C 352     -46.919  19.179 -82.484  1.00157.88           C  
ANISOU 2389  CB  ARG C 352    13736  28906  17347  -1137   1305   6670       C  
ATOM   2390  CG  ARG C 352     -46.710  20.656 -82.169  1.00162.59           C  
ANISOU 2390  CG  ARG C 352    14164  29284  18330  -1391   1167   6920       C  
ATOM   2391  CD  ARG C 352     -46.071  21.397 -83.341  1.00168.73           C  
ANISOU 2391  CD  ARG C 352    14856  30208  19044  -1465   1263   7243       C  
ATOM   2392  NE  ARG C 352     -47.011  21.621 -84.436  1.00170.60           N  
ANISOU 2392  NE  ARG C 352    15230  30520  19070  -1504   1238   7420       N  
ATOM   2393  CZ  ARG C 352     -47.084  20.866 -85.528  1.00173.37           C  
ANISOU 2393  CZ  ARG C 352    15731  31131  19009  -1383   1374   7402       C  
ATOM   2394  NH1 ARG C 352     -46.268  19.832 -85.680  1.00175.43           N1+
ANISOU 2394  NH1 ARG C 352    16027  31574  19055  -1194   1582   7208       N1+
ATOM   2395  NH2 ARG C 352     -47.974  21.148 -86.468  1.00174.10           N  
ANISOU 2395  NH2 ARG C 352    15955  31275  18918  -1460   1303   7572       N  
ATOM   2396  N   LEU C 353     -49.952  18.420 -82.368  1.00129.44           N  
ANISOU 2396  N   LEU C 353    10548  25145  13488  -1119   1076   6420       N  
ATOM   2397  CA  LEU C 353     -51.366  18.773 -82.418  1.00122.99           C  
ANISOU 2397  CA  LEU C 353     9840  24181  12708  -1229    907   6501       C  
ATOM   2398  C   LEU C 353     -52.104  18.283 -81.179  1.00116.34           C  
ANISOU 2398  C   LEU C 353     9118  23027  12058  -1151    761   6130       C  
ATOM   2399  O   LEU C 353     -52.955  18.997 -80.633  1.00120.41           O  
ANISOU 2399  O   LEU C 353     9661  23179  12911  -1268    562   6147       O  
ATOM   2400  CB  LEU C 353     -52.001  18.199 -83.683  1.00116.79           C  
ANISOU 2400  CB  LEU C 353     9298  23625  11453  -1169    935   6535       C  
ATOM   2401  CG  LEU C 353     -51.568  18.814 -85.014  1.00114.89           C  
ANISOU 2401  CG  LEU C 353     9031  23555  11065  -1258    980   6847       C  
ATOM   2402  CD1 LEU C 353     -52.206  18.067 -86.174  1.00114.71           C  
ANISOU 2402  CD1 LEU C 353     9293  23726  10565  -1214    991   6773       C  
ATOM   2403  CD2 LEU C 353     -51.927  20.291 -85.059  1.00114.56           C  
ANISOU 2403  CD2 LEU C 353     8822  23320  11387  -1478    816   7236       C  
ATOM   2404  N   THR C 354     -51.799  17.063 -80.723  1.00110.89           N  
ANISOU 2404  N   THR C 354     8522  22431  11178   -941    865   5781       N  
ATOM   2405  CA  THR C 354     -52.392  16.583 -79.479  1.00105.63           C  
ANISOU 2405  CA  THR C 354     7981  21444  10708   -857    723   5402       C  
ATOM   2406  C   THR C 354     -52.037  17.501 -78.314  1.00111.26           C  
ANISOU 2406  C   THR C 354     8501  21863  11908  -1030    609   5429       C  
ATOM   2407  O   THR C 354     -52.898  17.817 -77.481  1.00114.88           O  
ANISOU 2407  O   THR C 354     9067  21933  12650  -1099    431   5275       O  
ATOM   2408  CB  THR C 354     -51.951  15.147 -79.196  1.00106.08           C  
ANISOU 2408  CB  THR C 354     8136  21675  10495   -599    889   5066       C  
ATOM   2409  CG2 THR C 354     -52.496  14.685 -77.851  1.00111.80           C  
ANISOU 2409  CG2 THR C 354     8977  22068  11433   -522    741   4689       C  
ATOM   2410  OG1 THR C 354     -52.450  14.283 -80.224  1.00100.70           O  
ANISOU 2410  OG1 THR C 354     7698  21208   9356   -472   1000   4990       O  
ATOM   2411  N   GLN C 355     -50.782  17.964 -78.253  1.00109.37           N  
ANISOU 2411  N   GLN C 355     7985  21798  11772  -1125    720   5630       N  
ATOM   2412  CA  GLN C 355     -50.413  18.910 -77.201  1.00113.44           C  
ANISOU 2412  CA  GLN C 355     8336  22043  12722  -1349    611   5667       C  
ATOM   2413  C   GLN C 355     -51.247  20.179 -77.283  1.00121.89           C  
ANISOU 2413  C   GLN C 355     9426  22787  14099  -1579    484   5875       C  
ATOM   2414  O   GLN C 355     -51.665  20.723 -76.256  1.00116.96           O  
ANISOU 2414  O   GLN C 355     8842  21771  13828  -1729    362   5751       O  
ATOM   2415  CB  GLN C 355     -48.930  19.266 -77.278  1.00118.06           C  
ANISOU 2415  CB  GLN C 355     8761  22753  13345  -1392    685   5808       C  
ATOM   2416  CG  GLN C 355     -48.521  20.261 -76.191  1.00122.50           C  
ANISOU 2416  CG  GLN C 355     9249  22986  14309  -1646    552   5799       C  
ATOM   2417  CD  GLN C 355     -47.196  20.941 -76.470  1.00133.90           C  
ANISOU 2417  CD  GLN C 355    10521  24538  15818  -1753    609   6025       C  
ATOM   2418  NE2 GLN C 355     -47.149  21.726 -77.540  1.00146.02           N  
ANISOU 2418  NE2 GLN C 355    12007  26139  17334  -1822    667   6330       N  
ATOM   2419  OE1 GLN C 355     -46.226  20.766 -75.732  1.00130.16           O  
ANISOU 2419  OE1 GLN C 355     9954  24091  15411  -1779    594   5937       O  
ATOM   2420  N   GLN C 356     -51.499  20.668 -78.499  1.00133.92           N  
ANISOU 2420  N   GLN C 356    10935  24451  15498  -1614    525   6199       N  
ATOM   2421  CA  GLN C 356     -52.324  21.865 -78.644  1.00133.63           C  
ANISOU 2421  CA  GLN C 356    10905  24096  15772  -1806    420   6442       C  
ATOM   2422  C   GLN C 356     -53.752  21.604 -78.180  1.00121.38           C  
ANISOU 2422  C   GLN C 356     9602  22186  14332  -1737    260   6213       C  
ATOM   2423  O   GLN C 356     -54.393  22.479 -77.583  1.00120.56           O  
ANISOU 2423  O   GLN C 356     9513  21655  14639  -1891    178   6255       O  
ATOM   2424  CB  GLN C 356     -52.298  22.357 -80.085  1.00140.61           C  
ANISOU 2424  CB  GLN C 356    11746  25216  16464  -1831    474   6839       C  
ATOM   2425  CG  GLN C 356     -50.910  22.764 -80.559  1.00143.52           C  
ANISOU 2425  CG  GLN C 356    11985  25773  16774  -1858    582   6992       C  
ATOM   2426  CD  GLN C 356     -50.875  23.137 -82.028  1.00145.26           C  
ANISOU 2426  CD  GLN C 356    12191  26239  16762  -1865    635   7344       C  
ATOM   2427  NE2 GLN C 356     -49.753  23.691 -82.475  1.00153.22           N  
ANISOU 2427  NE2 GLN C 356    13072  27357  17786  -1913    724   7512       N  
ATOM   2428  OE1 GLN C 356     -51.848  22.932 -82.752  1.00135.53           O  
ANISOU 2428  OE1 GLN C 356    11065  25096  15332  -1837    586   7463       O  
ATOM   2429  N   LEU C 357     -54.264  20.400 -78.441  1.00113.14           N  
ANISOU 2429  N   LEU C 357     8758  21293  12936  -1510    238   5967       N  
ATOM   2430  CA  LEU C 357     -55.613  20.046 -78.007  1.00106.45           C  
ANISOU 2430  CA  LEU C 357     8142  20128  12175  -1432     87   5735       C  
ATOM   2431  C   LEU C 357     -55.712  20.042 -76.485  1.00110.46           C  
ANISOU 2431  C   LEU C 357     8705  20239  13024  -1470     31   5400       C  
ATOM   2432  O   LEU C 357     -56.592  20.691 -75.898  1.00113.56           O  
ANISOU 2432  O   LEU C 357     9167  20190  13790  -1576    -61   5385       O  
ATOM   2433  CB  LEU C 357     -55.994  18.685 -78.584  1.00106.96           C  
ANISOU 2433  CB  LEU C 357     8413  20470  11756  -1201    101   5514       C  
ATOM   2434  CG  LEU C 357     -57.430  18.197 -78.391  1.00108.84           C  
ANISOU 2434  CG  LEU C 357     8893  20462  11998  -1112    -54   5303       C  
ATOM   2435  CD1 LEU C 357     -58.399  19.272 -78.814  1.00104.34           C  
ANISOU 2435  CD1 LEU C 357     8279  19660  11704  -1263   -186   5652       C  
ATOM   2436  CD2 LEU C 357     -57.670  16.918 -79.183  1.00112.47           C  
ANISOU 2436  CD2 LEU C 357     9550  21265  11918   -932     -9   5136       C  
ATOM   2437  N   ILE C 358     -54.799  19.324 -75.825  1.00100.30           N  
ANISOU 2437  N   ILE C 358     7385  19102  11623  -1393     98   5147       N  
ATOM   2438  CA  ILE C 358     -54.784  19.305 -74.365  1.00 96.15           C  
ANISOU 2438  CA  ILE C 358     6911  18241  11378  -1461     37   4841       C  
ATOM   2439  C   ILE C 358     -54.548  20.704 -73.811  1.00103.02           C  
ANISOU 2439  C   ILE C 358     7647  18805  12690  -1775     26   5031       C  
ATOM   2440  O   ILE C 358     -55.014  21.035 -72.714  1.00105.71           O  
ANISOU 2440  O   ILE C 358     8099  18720  13346  -1903    -34   4829       O  
ATOM   2441  CB  ILE C 358     -53.726  18.304 -73.862  1.00 96.84           C  
ANISOU 2441  CB  ILE C 358     6937  18611  11246  -1329    108   4617       C  
ATOM   2442  CG1 ILE C 358     -53.916  16.950 -74.547  1.00100.92           C  
ANISOU 2442  CG1 ILE C 358     7595  19429  11320  -1022    182   4455       C  
ATOM   2443  CG2 ILE C 358     -53.810  18.135 -72.357  1.00 97.16           C  
ANISOU 2443  CG2 ILE C 358     7069  18333  11517  -1395     19   4283       C  
ATOM   2444  CD1 ILE C 358     -52.898  15.909 -74.139  1.00108.01           C  
ANISOU 2444  CD1 ILE C 358     8420  20600  12018   -852    296   4271       C  
ATOM   2445  N   THR C 359     -53.833  21.549 -74.558  1.00104.65           N  
ANISOU 2445  N   THR C 359     7632  19205  12926  -1918    107   5411       N  
ATOM   2446  CA  THR C 359     -53.642  22.934 -74.140  1.00112.39           C  
ANISOU 2446  CA  THR C 359     8495  19883  14325  -2232    128   5613       C  
ATOM   2447  C   THR C 359     -54.966  23.681 -74.122  1.00121.29           C  
ANISOU 2447  C   THR C 359     9761  20543  15781  -2303     83   5696       C  
ATOM   2448  O   THR C 359     -55.301  24.354 -73.140  1.00117.93           O  
ANISOU 2448  O   THR C 359     9408  19655  15743  -2499     86   5586       O  
ATOM   2449  CB  THR C 359     -52.647  23.634 -75.067  1.00118.92           C  
ANISOU 2449  CB  THR C 359     9153  20959  15074  -2303    213   5960       C  
ATOM   2450  CG2 THR C 359     -52.129  24.908 -74.417  1.00124.28           C  
ANISOU 2450  CG2 THR C 359     9828  21275  16119  -2580    226   6003       C  
ATOM   2451  OG1 THR C 359     -51.543  22.761 -75.336  1.00118.55           O  
ANISOU 2451  OG1 THR C 359     9007  21363  14675  -2153    272   5902       O  
ATOM   2452  N   SER C 360     -55.735  23.574 -75.209  1.00130.93           N  
ANISOU 2452  N   SER C 360    11018  21874  16854  -2157     52   5904       N  
ATOM   2453  CA  SER C 360     -57.047  24.210 -75.238  1.00127.68           C  
ANISOU 2453  CA  SER C 360    10706  21038  16768  -2194      2   6026       C  
ATOM   2454  C   SER C 360     -57.961  23.654 -74.155  1.00120.67           C  
ANISOU 2454  C   SER C 360    10055  19762  16033  -2117    -71   5614       C  
ATOM   2455  O   SER C 360     -58.841  24.369 -73.662  1.00130.82           O  
ANISOU 2455  O   SER C 360    11415  20551  17742  -2221    -61   5643       O  
ATOM   2456  CB  SER C 360     -57.683  24.038 -76.617  1.00139.96           C  
ANISOU 2456  CB  SER C 360    12249  22858  18070  -2053    -56   6328       C  
ATOM   2457  OG  SER C 360     -57.784  22.668 -76.962  1.00144.03           O  
ANISOU 2457  OG  SER C 360    12900  23715  18111  -1817   -116   6080       O  
ATOM   2458  N   ILE C 361     -57.766  22.394 -73.759  1.00113.67           N  
ANISOU 2458  N   ILE C 361     9291  19072  14827  -1935   -120   5236       N  
ATOM   2459  CA  ILE C 361     -58.603  21.823 -72.707  1.00109.98           C  
ANISOU 2459  CA  ILE C 361     9057  18241  14490  -1860   -184   4832       C  
ATOM   2460  C   ILE C 361     -58.227  22.400 -71.345  1.00109.47           C  
ANISOU 2460  C   ILE C 361     9026  17795  14773  -2097   -134   4635       C  
ATOM   2461  O   ILE C 361     -59.096  22.827 -70.575  1.00102.13           O  
ANISOU 2461  O   ILE C 361     8248  16349  14207  -2189   -123   4507       O  
ATOM   2462  CB  ILE C 361     -58.513  20.288 -72.716  1.00102.58           C  
ANISOU 2462  CB  ILE C 361     8247  17624  13105  -1590   -233   4497       C  
ATOM   2463  CG1 ILE C 361     -59.062  19.738 -74.032  1.00 90.52           C  
ANISOU 2463  CG1 ILE C 361     6746  16415  11230  -1403   -275   4660       C  
ATOM   2464  CG2 ILE C 361     -59.278  19.704 -71.536  1.00104.63           C  
ANISOU 2464  CG2 ILE C 361     8747  17504  13504  -1524   -289   4065       C  
ATOM   2465  CD1 ILE C 361     -59.014  18.236 -74.131  1.00 93.58           C  
ANISOU 2465  CD1 ILE C 361     7284  17101  11172  -1150   -280   4334       C  
ATOM   2466  N   THR C 362     -56.929  22.426 -71.027  1.00116.14           N  
ANISOU 2466  N   THR C 362     9732  18887  15511  -2218    -94   4615       N  
ATOM   2467  CA  THR C 362     -56.506  22.908 -69.714  1.00120.05           C  
ANISOU 2467  CA  THR C 362    10270  19070  16272  -2488    -67   4417       C  
ATOM   2468  C   THR C 362     -56.716  24.412 -69.577  1.00121.75           C  
ANISOU 2468  C   THR C 362    10447  18868  16945  -2800     39   4659       C  
ATOM   2469  O   THR C 362     -57.065  24.898 -68.495  1.00113.59           O  
ANISOU 2469  O   THR C 362     9573  17353  16232  -3014     87   4461       O  
ATOM   2470  CB  THR C 362     -55.039  22.551 -69.461  1.00122.39           C  
ANISOU 2470  CB  THR C 362    10389  19780  16332  -2554    -72   4385       C  
ATOM   2471  CG2 THR C 362     -54.855  21.041 -69.411  1.00117.35           C  
ANISOU 2471  CG2 THR C 362     9808  19477  15301  -2244   -136   4118       C  
ATOM   2472  OG1 THR C 362     -54.221  23.096 -70.503  1.00132.26           O  
ANISOU 2472  OG1 THR C 362    11377  21382  17496  -2605     -2   4781       O
[truncated: 2,130,872 more chars]
